# Supplementary material for: Investigating the causal effect of various metabolites on postherpetic neuralgia: a Mendelian randomization study
Source: Front Neurol. 2024 Nov 22;15:1421670. doi: 10.3389/fneur.2024.1421670 (PMC11621009; doi:10.3389/fneur.2024.1421670)
Supplement: Supplementary file 1 [file Table_1.xlsx]

## Sheet: Catalogue
Supplementary material
Exploring the causal role of multiple metabolites on postherpetic neuralgia: A Mendelian randomization study
Catalogue
Table S1. A list of 1091 metabolites conducted in MR analysis
Table S2. Harmonization data of 1091 metabolites and postherpetic neuralgia
Table S3. The results of the reverse MR analysis for associated metabolites for postherpetic neuralgia
Table S4. Phenoscaner identified confounding SNPs associated with risk factors for positive metabolites
Table S5. STROBE-MR checklist

## Sheet: Table S1
Table S1. A list of 1091 metabolites conducted in MR analysis
Metabolites	ID	SAMPLESIZE	SUPER_PATHWAY	SUB_PATHWAY	HMDB	HMDB_curated	KEGG
S-1-pyrroline-5-carboxylate	GCST90200381	8232	Amino Acid	Glutamate Metabolism	HMDB0001301	HMDB0001301	C04322
spermidine	GCST90200423	7348	Amino Acid	Polyamine Metabolism	HMDB0001257	HMDB0001257	C00315
1-methylnicotinamide	GCST90200406	8194	Cofactors and Vitamins	Nicotinate and Nicotinamide Metabolism	HMDB0000699	HMDB0000699	C02918
12,13-DiHOME	GCST90200434	7918	Lipid	Fatty Acid, Dihydroxy	HMDB0004705	HMDB0004705	C14829
alpha-ketoglutarate	GCST90200455	8212	Energy	TCA Cycle	HMDB0000208	HMDB0000208	C00026
kynurenate	GCST90200454	8241	Amino Acid	Tryptophan Metabolism	HMDB0000715	HMDB0000715	C01717
3-hydroxyisobutyrate	GCST90200308	8177	Amino Acid	Leucine, Isoleucine and Valine Metabolism	HMDB0000023,HMDB0000336	HMDB0000023,HMDB0000336	C01188,C06001
3-hydroxy-3-methylglutarate	GCST90200298	8073	Lipid	Mevalonate Metabolism	HMDB0000355	HMDB0000355	C03761
homovanillate (HVA)	GCST90200317	6320	Amino Acid	Tyrosine Metabolism	HMDB0000118	HMDB0000118	C05582
3-phosphoglycerate	GCST90200329	8196	Carbohydrate	Glycolysis, Gluconeogenesis, and Pyruvate Metabolism	HMDB0000807	HMDB0000807	C00597
cholate	GCST90200321	7892	Lipid	Primary Bile Acid Metabolism	HMDB0000619	HMDB0000619	C00695
4-hydroxyphenylacetate	GCST90200338	7906	Amino Acid	Phenylalanine Metabolism	HMDB0000020	HMDB0000020	C00642
5,6-dihydrothymine	GCST90200339	8219	Nucleotide	Pyrimidine Metabolism, Thymine containing	HMDB0000079	HMDB0000079	C00906
9,10-DiHOME	GCST90200353	7557	Lipid	Fatty Acid, Dihydroxy	HMDB0004704	HMDB0004704	C14828
linoleate (18:2n6)	GCST90200354	8260	Lipid	Long Chain Polyunsaturated Fatty Acid (n3 and n6)	HMDB0006270,HMDB0000673	HMDB0006270,HMDB0000673	C01595
laurate (12:0)	GCST90200350	8226	Lipid	Medium Chain Fatty Acid	HMDB0000638	HMDB0000638	C02679
quinolinate	GCST90200348	8203	Cofactors and Vitamins	Nicotinate and Nicotinamide Metabolism	HMDB0000232	HMDB0000232	C03722
N6,N6,N6-trimethyllysine	GCST90200344	8180	Amino Acid	Lysine Metabolism	HMDB0001325	HMDB0001325	C03793
N-acetylputrescine	GCST90200351	8243	Amino Acid	Polyamine Metabolism	HMDB0002064	HMDB0002064	C02714
N-formylmethionine	GCST90200343	8235	Amino Acid	Methionine, Cysteine, SAM and Taurine Metabolism	HMDB0001015	HMDB0001015	C03145
S-adenosylhomocysteine (SAH)	GCST90200345	6142	Amino Acid	Methionine, Cysteine, SAM and Taurine Metabolism	HMDB00939	HMDB00939	C00021
adenosine 3',5'-cyclic monophosphate (cAMP)	GCST90200357	6756	Nucleotide	Purine Metabolism, Adenine containing	HMDB0000058	HMDB0000058	C00575
adenosine 5'-diphosphate (ADP)	GCST90200355	4607	Nucleotide	Purine Metabolism, Adenine containing	HMDB0001341	HMDB0001341	C00008
adenosine 5'-monophosphate (AMP)	GCST90200356	8218	Nucleotide	Purine Metabolism, Adenine containing	HMDB0000045	HMDB0000045	C00020
5-methylthioadenosine (MTA)	GCST90200359	8210	Amino Acid	Polyamine Metabolism	HMDB0001173	HMDB0001173	C00170
arachidonate (20:4n6)	GCST90200358	8272	Lipid	Long Chain Polyunsaturated Fatty Acid (n3 and n6)	HMDB0001043	HMDB0001043	C00219
arginine	GCST90200372	8237	Amino Acid	Urea cycle; Arginine and Proline Metabolism	HMDB0000517	HMDB0000517	C00062
aspartate	GCST90200370	8253	Amino Acid	Alanine and Aspartate Metabolism	HMDB0000191	HMDB0000191	C00049
2-hydroxyphenylacetate	GCST90200369	7564	Amino Acid	Phenylalanine Metabolism	HMDB0000669	HMDB0000669	C05852
3-(4-hydroxyphenyl)lactate	GCST90200371	8259	Amino Acid	Tyrosine Metabolism	HMDB0000755	HMDB0000755	C03672
phenylpyruvate	GCST90200365	8241	Amino Acid	Phenylalanine Metabolism	HMDB0000205	HMDB0000205	C00166
beta-alanine	GCST90200361	8114	Nucleotide	Pyrimidine Metabolism, Uracil containing	HMDB0000056	HMDB0000056	C00099
biliverdin	GCST90200706	8262	Cofactors and Vitamins	Hemoglobin and Porphyrin Metabolism	HMDB0001008	HMDB0001008	C00500
succinate	GCST90200362	7943	Energy	TCA Cycle	HMDB0000254	HMDB0000254	C00042
3-hydroxybutyrate	GCST90200367	8292	Lipid	Ketone Bodies	HMDB0000442,HMDB0000357,HMDB0000011	HMDB0000011	C03197,C01089
cholesterol	GCST90200368	8258	Lipid	Sterol	HMDB0000067	HMDB0000067	C00187
choline phosphate	GCST90200363	8245	Lipid	Phospholipid Metabolism	HMDB0001565	HMDB0001565	C00588
cortisone	GCST90200360	8153	Lipid	Corticosteroids	HMDB0002802	HMDB0002802	C00762
creatinine	GCST90200366	8239	Amino Acid	Creatine Metabolism	HMDB0000562	HMDB0000562	C00791
cysteinylglycine	GCST90200364	8214	Amino Acid	Glutathione Metabolism	HMDB0000078	HMDB0000078	C01419
cystine	GCST90200382	8177	Amino Acid	Methionine, Cysteine, SAM and Taurine Metabolism	HMDB0000192	HMDB0000192	C00491
sphingosine	GCST90200385	7982	Lipid	Sphingosines	HMDB0000252	HMDB0000252	C00319
deoxycholate	GCST90200386	7649	Lipid	Secondary Bile Acid Metabolism	HMDB0000626	HMDB0000626	C04483
cystathionine	GCST90200383	8014	Amino Acid	Methionine, Cysteine, SAM and Taurine Metabolism	HMDB0000099	HMDB0000099	C02291
sphinganine	GCST90200374	7429	Lipid	Sphingolipid Synthesis	HMDB0000269	HMDB0000269	C00836
flavin adenine dinucleotide (FAD)	GCST90200376	6257	Cofactors and Vitamins	Riboflavin Metabolism	HMDB0001248	HMDB0001248	C00016
gamma-glutamylglutamate	GCST90200375	8244	Peptide	Gamma-glutamyl Amino Acid	HMDB0011737	HMDB0011737	C05282
gluconate	GCST90200373	8106	Xenobiotics	Food Component/Plant	HMDB0000625	HMDB0000625	C00257
glutarate (C5-DC)	GCST90200380	7757	Lipid	Fatty Acid, Dicarboxylate	HMDB0000661	HMDB0000661	C00489
glycine	GCST90200707	8262	Amino Acid	Glycine, Serine and Threonine Metabolism	HMDB0000123	HMDB0000123	C00037
glycocholate	GCST90200387	8247	Lipid	Primary Bile Acid Metabolism	HMDB0000138	HMDB0000138	C01921
guanidinoacetate	GCST90200384	8238	Amino Acid	Creatine Metabolism	HMDB0000128	HMDB0000128	C00581
histidine	GCST90200377	8223	Amino Acid	Histidine Metabolism	HMDB0000177	HMDB0000177	C00135
cortisol	GCST90200378	8193	Lipid	Corticosteroids	HMDB0000063	HMDB0000063	C00735
hypotaurine	GCST90200379	8212	Amino Acid	Methionine, Cysteine, SAM and Taurine Metabolism	HMDB0000965	HMDB0000965	C00519
inosine	GCST90200394	4940	Nucleotide	Purine Metabolism, (Hypo)Xanthine/Inosine containing	HMDB0000195	HMDB0000195	C00294
inosine 5'-monophosphate (IMP)	GCST90200395	4639	Nucleotide	Purine Metabolism, (Hypo)Xanthine/Inosine containing	HMDB0000175	HMDB0000175	C00130
myo-inositol	GCST90200401	8193	Lipid	Inositol Metabolism	HMDB0000211	HMDB0000211	C00137
isoleucine	GCST90200399	8255	Amino Acid	Leucine, Isoleucine and Valine Metabolism	HMDB0000172	HMDB0000172	C06418,C00407,C16424
citrulline	GCST90200403	8157	Amino Acid	Urea cycle; Arginine and Proline Metabolism	HMDB0000904	HMDB0000904	C00327
leucine	GCST90200389	8252	Amino Acid	Leucine, Isoleucine and Valine Metabolism	HMDB0000687	HMDB0000687	C00123
lysine	GCST90200402	8250	Amino Acid	Lysine Metabolism	HMDB0003405	HMDB0003405	C00739,C00047
malate	GCST90200398	8187	Energy	TCA Cycle	HMDB0031518,HMDB0000156,HMDB0000744	HMDB0031518,HMDB0000156,HMDB0000744	C00149,C00711,C00497
methionine	GCST90200391	8222	Amino Acid	Methionine, Cysteine, SAM and Taurine Metabolism	HMDB0000696	HMDB0000696	C00073
palmitate (16:0)	GCST90200397	8269	Lipid	Long Chain Saturated Fatty Acid	HMDB0000220	HMDB0000220	C00249
nicotinamide	GCST90200400	8110	Cofactors and Vitamins	Nicotinate and Nicotinamide Metabolism	HMDB0001406	HMDB0001406	C00153
stearate (18:0)	GCST90200390	8272	Lipid	Long Chain Saturated Fatty Acid	HMDB0000827	HMDB0000827	C01530
ornithine	GCST90200404	8255	Amino Acid	Urea cycle; Arginine and Proline Metabolism	HMDB0000214	HMDB0000214	C00077
orotate	GCST90200392	8128	Nucleotide	Pyrimidine Metabolism, Orotate containing	HMDB0000226	HMDB0000226	C00295
palmitoleate (16:1n7)	GCST90200388	8290	Lipid	Long Chain Monounsaturated Fatty Acid	HMDB0003229	HMDB0003229	C08362
phenylalanine	GCST90200396	8228	Amino Acid	Phenylalanine Metabolism	HMDB0000159	HMDB0000159	C00079
phosphate	GCST90200393	8247	Energy	Oxidative Phosphorylation	HMDB0001429	HMDB0001429	C00009
phytanate	GCST90200410	8223	Xenobiotics	Food Component/Plant	HMDB0000801	HMDB0000801	C01607
pristanate	GCST90200409	6497	Lipid	Fatty Acid, Branched	HMDB0000795	HMDB0000795
proline	GCST90200411	8257	Amino Acid	Urea cycle; Arginine and Proline Metabolism	HMDB0000162,HMDB0003411	HMDB0000162,HMDB0003411	C00148,C000763
lactate	GCST90200408	8217	Carbohydrate	Glycolysis, Gluconeogenesis, and Pyruvate Metabolism	HMDB0000190	HMDB0000190	C00186
pyridoxal	GCST90200418	8021	Cofactors and Vitamins	Vitamin B6 Metabolism	HMDB0001545	HMDB0001545	C00250
retinol (Vitamin A)	GCST90200405	8247	Cofactors and Vitamins	Vitamin A Metabolism	HMDB0000305	HMDB0000305	C00473
salicylate	GCST90200421	8191	Xenobiotics	Drug - Topical Agents	HMDB0001895	HMDB0001895	C00805
serine	GCST90200415	8271	Amino Acid	Glycine, Serine and Threonine Metabolism	HMDB0000187	HMDB0000187	C00065
serotonin	GCST90200422	7498	Amino Acid	Tryptophan Metabolism	HMDB0000259	HMDB0000259	C00780
taurine	GCST90200420	8219	Amino Acid	Methionine, Cysteine, SAM and Taurine Metabolism	HMDB0000251	HMDB0000251	C00245
myristate (14:0)	GCST90200414	8282	Lipid	Long Chain Saturated Fatty Acid	HMDB0000806	HMDB0000806	C06424
urea	GCST90200417	8238	Amino Acid	Urea cycle; Arginine and Proline Metabolism	HMDB0000294	HMDB0000294	C00086
uridine	GCST90200407	8253	Nucleotide	Pyrimidine Metabolism, Uracil containing	HMDB0000296	HMDB0000296	C00299
2'-deoxyuridine	GCST90200413	7915	Nucleotide	Pyrimidine Metabolism, Uracil containing	HMDB0000012	HMDB0000012	C00526
trans-urocanate	GCST90200416	8198	Amino Acid	Histidine Metabolism	HMDB0000301	HMDB0000301	C00785
glutamate	GCST90200412	8287	Amino Acid	Glutamate Metabolism	HMDB0000148	HMDB0000148	C00025,C00217
glutamine	GCST90200419	8253	Amino Acid	Glutamate Metabolism	HMDB0000641	HMDB0000641	C00064
threonine	GCST90200432	8245	Amino Acid	Glycine, Serine and Threonine Metabolism	HMDB0000167	HMDB0000167	C00188
tryptophan	GCST90200441	8235	Amino Acid	Tryptophan Metabolism	HMDB0000929	HMDB0000929	C00078
valine	GCST90200442	8247	Amino Acid	Leucine, Isoleucine and Valine Metabolism	HMDB0000883	HMDB0000883	C00183
glucose	GCST90200440	8123	Carbohydrate	Glycolysis, Gluconeogenesis, and Pyruvate Metabolism	HMDB0000122	HMDB0000122	C00031
alpha-ketobutyrate	GCST90200438	8192	Amino Acid	Methionine, Cysteine, SAM and Taurine Metabolism	HMDB0000005	HMDB0000005	C00109
betaine	GCST90200425	8232	Amino Acid	Glycine, Serine and Threonine Metabolism	HMDB0000043	HMDB0000043	C00719
cysteine	GCST90200439	8216	Amino Acid	Methionine, Cysteine, SAM and Taurine Metabolism	HMDB0000574	HMDB0000574	C00097
mannose	GCST90200435	8212	Carbohydrate	Fructose, Mannose and Galactose Metabolism	HMDB0000169	HMDB0000169	C00159,C02209,C00936
dimethylglycine	GCST90200424	8224	Amino Acid	Glycine, Serine and Threonine Metabolism	HMDB0000092	HMDB0000092	C03626
alanine	GCST90200431	8265	Amino Acid	Alanine and Aspartate Metabolism	HMDB0000161	HMDB0000161	C00041
tyrosine	GCST90200427	8252	Amino Acid	Tyrosine Metabolism	HMDB0000158	HMDB0000158	C00082
pseudouridine	GCST90200443	8213	Nucleotide	Pyrimidine Metabolism, Uracil containing	HMDB0000767	HMDB0000767	C02067
pyruvate	GCST90200430	8259	Carbohydrate	Glycolysis, Gluconeogenesis, and Pyruvate Metabolism	HMDB0000243	HMDB0000243	C00022
xylose	GCST90200426	6822	Carbohydrate	Pentose Metabolism	HMDB0000098	HMDB0000098	C00181
cytidine	GCST90200429	7659	Nucleotide	Pyrimidine Metabolism, Cytidine containing	HMDB0000089	HMDB0000089	C00475
caffeine	GCST90200436	8005	Xenobiotics	Xanthine Metabolism	HMDB0001847	HMDB0001847	C07481
fructose	GCST90200437	8137	Carbohydrate	Fructose, Mannose and Galactose Metabolism	HMDB0000660	HMDB0000660	C00095
cytosine	GCST90200433	6990	Nucleotide	Pyrimidine Metabolism, Cytidine containing	HMDB0000630	HMDB0000630	C00380
caprate (10:0)	GCST90200428	8272	Lipid	Medium Chain Fatty Acid	HMDB0000511	HMDB0000511	C01571
margarate (17:0)	GCST90200459	8279	Lipid	Long Chain Saturated Fatty Acid	HMDB0002259	HMDB0002259
nonadecanoate (19:0)	GCST90200451	8231	Lipid	Long Chain Saturated Fatty Acid	HMDB0000772	HMDB0000772	C16535
arachidate (20:0)	GCST90200446	8228	Lipid	Long Chain Saturated Fatty Acid	HMDB0002212	HMDB0002212	C06425
maltose	GCST90200447	6351	Carbohydrate	Glycogen Metabolism	HMDB0000163	HMDB0000163	C00208
asparagine	GCST90200452	8245	Amino Acid	Alanine and Aspartate Metabolism	HMDB0000168	HMDB0000168	C00152
N-stearoyl-sphinganine (d18:0/18:0)*	GCST90200448	6737	Lipid	Dihydroceramides		HMDB0011761
dihydroorotate	GCST90200444	8195	Nucleotide	Pyrimidine Metabolism, Orotate containing	HMDB03349	HMDB03349	C00337
caproate (6:0)	GCST90200450	7564	Lipid	Medium Chain Fatty Acid	HMDB0000535	HMDB0000535	C01585
caprylate (8:0)	GCST90200445	8163	Lipid	Medium Chain Fatty Acid	HMDB0000482	HMDB0000482	C06423
sucrose	GCST90200449	7803	Carbohydrate	Disaccharides and Oligosaccharides	HMDB0000258	HMDB0000258	C00089
pentadecanoate (15:0)	GCST90200457	8273	Lipid	Long Chain Saturated Fatty Acid	HMDB0000826	HMDB0000826	C16537
trans-4-hydroxyproline	GCST90200292	8252	Amino Acid	Urea cycle; Arginine and Proline Metabolism	HMDB0000725	HMDB0000725	C01157
allantoin	GCST90200286	8252	Nucleotide	Purine Metabolism, (Hypo)Xanthine/Inosine containing	HMDB0000462	HMDB0000462	C02348,C01551,C02350
xanthine	GCST90199654	7840	Nucleotide	Purine Metabolism, (Hypo)Xanthine/Inosine containing	HMDB0000292	HMDB0000292	C00385
5-oxoproline	GCST90200280	8247	Amino Acid	Glutathione Metabolism	HMDB0000267	HMDB0000267	C02237,C01879
picolinate	GCST90200282	7051	Amino Acid	Tryptophan Metabolism	HMDB0002243	HMDB0002243	C10164
sarcosine	GCST90200291	8223	Amino Acid	Glycine, Serine and Threonine Metabolism	HMDB0000271	HMDB0000271	C00213
pantothenate	GCST90200279	8194	Cofactors and Vitamins	Pantothenate and CoA Metabolism	HMDB0000210	HMDB0000210	C00864
pipecolate	GCST90200294	8161	Amino Acid	Lysine Metabolism		HMDB0005960,HMDB0000716
phosphoethanolamine	GCST90200281	8253	Lipid	Phospholipid Metabolism	HMDB0000224	HMDB0000224	C00346
glycerate	GCST90200290	8222	Carbohydrate	Glycolysis, Gluconeogenesis, and Pyruvate Metabolism	HMDB0000139,HMDB0006372	HMDB0000139,HMDB0006372	C00258
3-ureidopropionate	GCST90200283	7543	Nucleotide	Pyrimidine Metabolism, Uracil containing	HMDB0000026	HMDB0000026	C02642
N-acetylleucine	GCST90200288	7905	Amino Acid	Leucine, Isoleucine and Valine Metabolism	HMDB0011756	HMDB0011756	C02710
N-acetylmethionine	GCST90200289	7993	Amino Acid	Methionine, Cysteine, SAM and Taurine Metabolism	HMDB0011745	HMDB0011745	C02712
N-acetylvaline	GCST90200287	8218	Amino Acid	Leucine, Isoleucine and Valine Metabolism	HMDB0011757	HMDB0011757
erucate (22:1n9)	GCST90200284	8208	Lipid	Long Chain Monounsaturated Fatty Acid	HMDB0002068	HMDB0002068	C08316
bilirubin (Z,Z)	GCST90200704	8261	Cofactors and Vitamins	Hemoglobin and Porphyrin Metabolism	HMDB0000054	HMDB0000054	C00486
thyroxine	GCST90200293	8262	Amino Acid	Tyrosine Metabolism	HMDB0000248	HMDB0000248	C01829
gamma-glutamyltyrosine	GCST90200295	8221	Peptide	Gamma-glutamyl Amino Acid	HMDB0011741	HMDB0011741
methyl indole-3-acetate	GCST90200296	7032	Xenobiotics	Food Component/Plant	HMDB0029738	HMDB0029738
alpha-tocopherol	GCST90200302	8192	Cofactors and Vitamins	Tocopherol Metabolism	HMDB0001893	HMDB0001893	C02477
N-acetylalanine	GCST90200303	8220	Amino Acid	Alanine and Aspartate Metabolism	HMDB0000766	HMDB0000766	C02847
vanillylmandelate (VMA)	GCST90200309	8216	Amino Acid	Tyrosine Metabolism	HMDB0000291	HMDB0000291	C05584
4-acetamidobutanoate	GCST90200311	8154	Amino Acid	Polyamine Metabolism	HMDB0003681	HMDB0003681	C02946
3-aminoisobutyrate	GCST90200310	8265	Nucleotide	Pyrimidine Metabolism, Thymine containing	HMDB0002166	HMDB0002166	C05145
citrate	GCST90200304	8260	Energy	TCA Cycle	HMDB0000094	HMDB0000094	C00158
2-aminobutyrate	GCST90200305	8242	Amino Acid	Glutathione Metabolism	HMDB0000452	HMDB0000452	C02356
urate	GCST90200307	8264	Nucleotide	Purine Metabolism, (Hypo)Xanthine/Inosine containing	HMDB0000289	HMDB0000289	C00366
ursodeoxycholate	GCST90200297	6206	Lipid	Secondary Bile Acid Metabolism	HMDB0000946	HMDB0000946	C07880
oleoyl ethanolamide	GCST90200299	8243	Lipid	Endocannabinoid	HMDB0002088	HMDB0002088
gamma-glutamylglutamine	GCST90200301	8217	Peptide	Gamma-glutamyl Amino Acid	HMDB0011738	HMDB0011738	C05283
4-hydroxyphenylpyruvate	GCST90200300	7813	Amino Acid	Tyrosine Metabolism	HMDB0000707	HMDB0000707	C01179
butyrate/isobutyrate (4:0)	GCST90200306	8004	Lipid	Short Chain Fatty Acid	HMDB0000039	HMDB0000039	C00246
N-acetylneuraminate	GCST90200314	8200	Carbohydrate	Aminosugar Metabolism	HMDB0000230	HMDB0000230	C00270
N-acetylglucosaminylasparagine	GCST90200316	8144	Carbohydrate	Aminosugar Metabolism	HMDB0000489	HMDB0000489	C04540
acetoacetate	GCST90200318	6883	Lipid	Ketone Bodies	HMDB0000060	HMDB0000060	C00164
creatine	GCST90200323	8285	Amino Acid	Creatine Metabolism	HMDB0000064	HMDB0000064	C00300
cys-gly, oxidized	GCST90200319	8256	Amino Acid	Glutathione Metabolism		HMDB0000078
dihomo-linoleate (20:2n6)	GCST90200320	8284	Lipid	Long Chain Polyunsaturated Fatty Acid (n3 and n6)	HMDB0005060	HMDB0005060	C16525
gamma-glutamylhistidine	GCST90200315	8220	Peptide	Gamma-glutamyl Amino Acid	HMDB0029151	HMDB0029151
2-hydroxystearate	GCST90200312	8241	Lipid	Fatty Acid, Monohydroxy	HMDB0062549	HMDB0062549	C03042,C03045
N1-methyladenosine	GCST90200313	8247	Nucleotide	Purine Metabolism, Adenine containing	HMDB0003331	HMDB0003331	C02494
glycerol	GCST90200325	8285	Lipid	Glycerolipid Metabolism	HMDB0000131	HMDB0000131	C00116
choline	GCST90200327	8262	Lipid	Phospholipid Metabolism	HMDB0000097	HMDB0000097	C00114
anthranilate	GCST90200324	5773	Amino Acid	Tryptophan Metabolism	HMDB0001123	HMDB0001123	C00108
gamma-glutamylleucine	GCST90200326	8041	Peptide	Gamma-glutamyl Amino Acid	HMDB0011171	HMDB0011171
3-methoxytyrosine	GCST90200328	8258	Amino Acid	Tyrosine Metabolism	HMDB0001434	HMDB0001434
beta-hydroxyisovalerate	GCST90200322	8201	Amino Acid	Leucine, Isoleucine and Valine Metabolism	HMDB0000754	HMDB0000754
N-palmitoyl-sphingosine (d18:1/16:0)	GCST90200336	8266	Lipid	Ceramides	HMDB0004949	HMDB0004949
1-palmitoyl-2-oleoyl-GPE (16:0/18:1)	GCST90200331	8262	Lipid	Phosphatidylethanolamine (PE)	HMDB0005320	HMDB0005320
1-palmitoyl-2-linoleoyl-GPI (16:0/18:2)	GCST90200332	8115	Lipid	Phosphatidylinositol (PI)	HMDB0009784	HMDB0009784
1-palmitoyl-2-linoleoyl-GPC (16:0/18:2)	GCST90200330	8230	Lipid	Phosphatidylcholine (PC)	HMDB0007973	HMDB0007973
stearoyl sphingomyelin (d18:1/18:0)	GCST90200335	8258	Lipid	Sphingomyelins	HMDB0001348	HMDB0001348	C00550
1-palmitoyl-2-oleoyl-GPC (16:0/18:1)	GCST90200340	8249	Lipid	Phosphatidylcholine (PC)	HMDB0007972	HMDB0007972	C13875
N-stearoyl-sphingosine (d18:1/18:0)*	GCST90200341	8254	Lipid	Ceramides	HMDB0004950	HMDB0004950
glycochenodeoxycholate	GCST90200342	8164	Lipid	Primary Bile Acid Metabolism	HMDB0000637	HMDB0000637	C05466
taurochenodeoxycholate	GCST90200337	8048	Lipid	Primary Bile Acid Metabolism	HMDB0000951	HMDB0000951	C05465
taurocholate	GCST90200333	7743	Lipid	Primary Bile Acid Metabolism	HMDB0000036	HMDB0000036	C05122
taurodeoxycholate	GCST90200334	7287	Lipid	Secondary Bile Acid Metabolism	HMDB0000896	HMDB0000896	C05463
2-hydroxyhippurate (salicylurate)	GCST90200347	8244	Xenobiotics	Benzoate Metabolism	HMDB0000840	HMDB0000840	C07588
4-acetaminophen sulfate	GCST90200346	4197	Xenobiotics	Drug - Analgesics, Anesthetics	HMDB0059911	HMDB0059911	C06804
eicosapentaenoate (EPA; 20:5n3)	GCST90200349	8257	Lipid	Long Chain Polyunsaturated Fatty Acid (n3 and n6)	HMDB0001999	HMDB0001999	C06428
methylsuccinate	GCST90200352	7965	Amino Acid	Leucine, Isoleucine and Valine Metabolism	HMDB0001844	HMDB0001844
ethylmalonate	GCST90200705	8172	Amino Acid	Leucine, Isoleucine and Valine Metabolism	HMDB0000622	HMDB0000622
carnitine	GCST90199621	8192	Lipid	Carnitine Metabolism	HMDB0000062	HMDB0000062	C00487,C00308
benzoate	GCST90199622	7306	Xenobiotics	Benzoate Metabolism	HMDB0001870	HMDB0001870	C00180
3-phenylpropionate (hydrocinnamate)	GCST90199635	7925	Xenobiotics	Benzoate Metabolism	HMDB0000764	HMDB0000764	C05629
phenylacetate	GCST90199630	7059	Amino Acid	Phenylalanine Metabolism	HMDB0000209	HMDB0000209	C07086
hippurate	GCST90199624	8260	Xenobiotics	Benzoate Metabolism	HMDB0000714	HMDB0000714	C01586
xanthurenate	GCST90199626	7965	Amino Acid	Tryptophan Metabolism	HMDB0000881	HMDB0000881	C02470
suberate (C8-DC)	GCST90199633	6902	Lipid	Fatty Acid, Dicarboxylate	HMDB0000893	HMDB0000893	C08278
3-methyl-2-oxovalerate	GCST90199631	8257	Amino Acid	Leucine, Isoleucine and Valine Metabolism	HMDB0000491	HMDB0000491	C03465,C06008,C00671
methionine sulfoxide	GCST90199625	8243	Amino Acid	Methionine, Cysteine, SAM and Taurine Metabolism	HMDB0002005	HMDB0002005	C02989
3-methylhistidine	GCST90199628	8289	Amino Acid	Histidine Metabolism	HMDB0000479	HMDB0000479	C01152
5-hydroxylysine	GCST90199634	8128	Amino Acid	Lysine Metabolism	HMDB0000450	HMDB0000450	C16741
4-guanidinobutanoate	GCST90199640	8144	Amino Acid	Guanidino and Acetamido Metabolism	HMDB0003464	HMDB0003464	C01035
glucuronate	GCST90199641	7988	Carbohydrate	Aminosugar Metabolism	HMDB0000127	HMDB0000127	C16245
glycerol 3-phosphate	GCST90199638	8201	Lipid	Glycerolipid Metabolism	HMDB0000126	HMDB0000126	C0093
imidazole lactate	GCST90199639	8256	Amino Acid	Histidine Metabolism	HMDB0002320	HMDB0002320	C05568
kynurenine	GCST90199636	8244	Amino Acid	Tryptophan Metabolism	HMDB0000684	HMDB0000684	C00328
glycerophosphorylcholine (GPC)	GCST90199629	8212	Lipid	Phospholipid Metabolism	HMDB0000086	HMDB0000086	C00670
maltotriose	GCST90199623	4641	Carbohydrate	Glycogen Metabolism	HMDB0001262	HMDB0001262	C01835
N-acetylglutamate	GCST90199637	7802	Amino Acid	Glutamate Metabolism	HMDB0001138	HMDB0001138	C00624
N-alpha-acetylornithine	GCST90199627	5606	Amino Acid	Urea cycle; Arginine and Proline Metabolism	HMDB0003357	HMDB0003357	C00437
tartarate	GCST90199632	7099	Xenobiotics	Food Component/Plant	HMDB0000956,HMDB0062642	HMDB0000956,HMDB0062642	C00552,C02107,C00898
ribitol	GCST90199642	8128	Carbohydrate	Pentose Metabolism	HMDB0002917,HMDB0001851,HMDB0000568,HMDB0000508	HMDB0000508	C00379,C01904,C00474,C00532
glycodeoxycholate	GCST90199643	6877	Lipid	Secondary Bile Acid Metabolism	HMDB00631	HMDB00631	C05464
theophylline	GCST90199647	7822	Xenobiotics	Xanthine Metabolism	HMDB0001889	HMDB0001889	C07130
quinate	GCST90199645	8200	Xenobiotics	Food Component/Plant	HMDB0003072	HMDB0003072	C00296
theobromine	GCST90199644	8137	Xenobiotics	Xanthine Metabolism	HMDB0002825	HMDB0002825	C07480
gentisate	GCST90199646	8013	Amino Acid	Tyrosine Metabolism	HMDB0000152	HMDB0000152	C00628
paraxanthine	GCST90199654	7840	Xenobiotics	Xanthine Metabolism	HMDB0001860	HMDB0001860	C13747
indolelactate	GCST90199650	8233	Amino Acid	Tryptophan Metabolism	HMDB0000671	HMDB0000671	C02043
3-indoxyl sulfate	GCST90199656	8242	Amino Acid	Tryptophan Metabolism	HMDB0000682	HMDB0000682
4-methyl-2-oxopentanoate	GCST90199655	8255	Amino Acid	Leucine, Isoleucine and Valine Metabolism	HMDB0000695	HMDB0000695	C00233
1,5-anhydroglucitol (1,5-AG)	GCST90199648	8139	Carbohydrate	Glycolysis, Gluconeogenesis, and Pyruvate Metabolism	HMDB0002712	HMDB0002712	C07326
1-stearoyl-2-arachidonoyl-GPI (18:0/20:4)	GCST90199649	8134	Lipid	Phosphatidylinositol (PI)	HMDB0009815	HMDB0009815
sphingosine 1-phosphate	GCST90199657	8246	Lipid	Sphingosines	HMDB0000277	HMDB0000277	C06124
1-stearoyl-2-oleoyl-GPS (18:0/18:1)	GCST90199652	8055	Lipid	Phosphatidylserine (PS)	HMDB0010163	HMDB0010163
1-stearoyl-GPI (18:0)	GCST90199659	8260	Lipid	Lysophospholipid	HMDB0240261	HMDB0240261
1,2-dipalmitoyl-GPC (16:0/16:0)	GCST90199660	8264	Lipid	Phosphatidylcholine (PC)	HMDB0000564	HMDB0000564	D03585
docosahexaenoate (DHA; 22:6n3)	GCST90199651	8279	Lipid	Long Chain Polyunsaturated Fatty Acid (n3 and n6)	HMDB0002183	HMDB0002183	C06429
1-myristoyl-2-palmitoyl-GPC (14:0/16:0)	GCST90199653	8271	Lipid	Phosphatidylcholine (PC)	HMDB0007869	HMDB0007869
alpha-hydroxyisocaproate	GCST90199658	8250	Amino Acid	Leucine, Isoleucine and Valine Metabolism	HMDB0000665,HMDB00746,HMDB0000624	HMDB0000746,HMDB0000665,HMDB0000624	C03264
maleate	GCST90199661	8171	Lipid	Fatty Acid, Dicarboxylate	HMDB0000176	HMDB0000176	C01384
isovalerate (i5:0)	GCST90199662	7862	Amino Acid	Leucine, Isoleucine and Valine Metabolism	HMDB0000718	HMDB0000718	C08262
4-acetylphenol sulfate	GCST90199663	7135	Xenobiotics	Benzoate Metabolism
2-hydroxyoctanoate	GCST90199681	8224	Lipid	Fatty Acid, Monohydroxy	HMDB0002264	HMDB0002264
3-hydroxyoctanoate	GCST90199680	8182	Lipid	Fatty Acid, Monohydroxy	HMDB0001954	HMDB0001954	C20793
phenyllactate (PLA)	GCST90199664	8235	Amino Acid	Phenylalanine Metabolism	HMDB0000779,HMDB0000563	HMDB0000779,HMDB0000563	C05607
palmitoylcarnitine (C16)	GCST90199666	8256	Lipid	Fatty Acid Metabolism (Acyl Carnitine, Long Chain Saturated)	HMDB0000222	HMDB0000222	C02990
hexanoylcarnitine (C6)	GCST90199668	8242	Lipid	Fatty Acid Metabolism (Acyl Carnitine, Medium Chain)	HMDB0000756	HMDB0000756
N-acetylaspartate (NAA)	GCST90199665	8148	Amino Acid	Alanine and Aspartate Metabolism	HMDB0000812	HMDB0000812	C01042
dehydroepiandrosterone sulfate (DHEA-S)	GCST90199673	8228	Lipid	Androgenic Steroids	HMDB0001032	HMDB0001032	C04555
acetylcarnitine (C2)	GCST90199669	8262	Lipid	Fatty Acid Metabolism (Acyl Carnitine, Short Chain)	HMDB0000201	HMDB0000201	C02571
cysteine s-sulfate	GCST90199671	8229	Amino Acid	Methionine, Cysteine, SAM and Taurine Metabolism	HMDB0000731	HMDB0000731	C05824
tartronate (hydroxymalonate)	GCST90199678	8125	Xenobiotics	Food Component/Plant	HMDB0035227	HMDB0035227	C02287
oxalate (ethanedioate)	GCST90199672	8181	Cofactors and Vitamins	Ascorbate and Aldarate Metabolism	HMDB0002329	HMDB0002329	C00209
erythritol	GCST90199667	8167	Xenobiotics	Food Component/Plant	HMDB0002994	HMDB0002994	C00503
2,3-dihydroxypyridine	GCST90199679	6496	Xenobiotics	Food Component/Plant
3-hydroxymyristate	GCST90199674	8235	Lipid	Fatty Acid, Monohydroxy		HMDB0061656,HMDB0010731
iminodiacetate (IDA)	GCST90199670	8213	Xenobiotics	Chemical	HMDB0011753	HMDB0011753	C19911
1-oleoylglycerol (18:1)	GCST90199676	8225	Lipid	Monoacylglycerol	HMDB0011567	HMDB0011567
3-methyl-2-oxobutyrate	GCST90199677	8254	Amino Acid	Leucine, Isoleucine and Valine Metabolism	HMDB0000019	HMDB0000019	C00141
homoarginine	GCST90199675	8265	Amino Acid	Urea cycle; Arginine and Proline Metabolism	HMDB0000670	HMDB0000670	C01924
homocitrulline	GCST90199682	7998	Amino Acid	Urea cycle; Arginine and Proline Metabolism	HMDB0000679	HMDB0000679	C02427
2-linoleoylglycerol (18:2)	GCST90199685	6378	Lipid	Monoacylglycerol	HMDB0011538	HMDB0011538
3-hydroxydecanoate	GCST90199693	8239	Lipid	Fatty Acid, Monohydroxy	HMDB0002203	HMDB0002203
citramalate	GCST90199692	7125	Amino Acid	Glutamate Metabolism	HMDB0000426	HMDB0000426	C00815
EDTA	GCST90199690	8239	Xenobiotics	Chemical	HMDB0015109	HMDB0015109	C00284
N-acetylglycine	GCST90199688	8250	Amino Acid	Glycine, Serine and Threonine Metabolism	HMDB0000532	HMDB0000532
threonate	GCST90199687	8151	Cofactors and Vitamins	Ascorbate and Aldarate Metabolism	HMDB0062620,HMDB0000943	HMDB0000943	C01620
galactonate	GCST90199695	7518	Carbohydrate	Fructose, Mannose and Galactose Metabolism	HMDB0000565	HMDB0000565	C00880,C15930
indoleacetate	GCST90199683	8208	Amino Acid	Tryptophan Metabolism	HMDB0000197	HMDB0000197	C00954
1-linoleoylglycerol (18:2)	GCST90199684	8212	Lipid	Monoacylglycerol	HMDB0011568	HMDB0011568
1-methylhistidine	GCST90199691	8226	Amino Acid	Histidine Metabolism	HMDB0000001	HMDB0000001	C01152
butyrylcarnitine (C4)	GCST90200673	8111	Lipid	Fatty Acid Metabolism (also BCAA Metabolism)	HMDB0002013	HMDB0002013	C02862
isobutyrylcarnitine (C4)	GCST90199698	8243	Amino Acid	Leucine, Isoleucine and Valine Metabolism	HMDB0000736	HMDB0000736
glycolithocholate	GCST90199689	7158	Lipid	Secondary Bile Acid Metabolism	HMDB00698	HMDB00698	C15557
androsterone sulfate	GCST90200674	8182	Lipid	Androgenic Steroids	HMDB0002759	HMDB0002759
indolepropionate	GCST90199686	8153	Amino Acid	Tryptophan Metabolism	HMDB0002302	HMDB0002302
trigonelline (N'-methylnicotinate)	GCST90199696	8272	Cofactors and Vitamins	Nicotinate and Nicotinamide Metabolism	HMDB0000875	HMDB0000875	C01004
dodecanedioate (C12-DC)	GCST90199697	8240	Lipid	Fatty Acid, Dicarboxylate	HMDB0000623	HMDB0000623	C02678
N-acetyltyrosine	GCST90200675	7841	Amino Acid	Tyrosine Metabolism	HMDB0000866	HMDB0000866
1,3-dimethylurate	GCST90199694	7444	Xenobiotics	Xanthine Metabolism	HMDB0001857	HMDB0001857
3-methylxanthine	GCST90199699	8085	Xenobiotics	Xanthine Metabolism	HMDB0001886	HMDB0001886	C16357
3-hydroxylaurate	GCST90199700	8206	Lipid	Fatty Acid, Monohydroxy	HMDB0000387	HMDB0000387
pyridoxate	GCST90199701	8089	Cofactors and Vitamins	Vitamin B6 Metabolism	HMDB0000017	HMDB0000017	C00847
gamma-glutamylvaline	GCST90199703	8179	Peptide	Gamma-glutamyl Amino Acid	HMDB0011172	HMDB0011172
3-hydroxysebacate	GCST90199704	7325	Lipid	Fatty Acid, Monohydroxy	HMDB0000350	HMDB0000350
5-hydroxyhexanoate	GCST90199702	7097	Lipid	Fatty Acid, Monohydroxy	HMDB0000409,HMDB0000525	HMDB0000409,HMDB0000525
propionylglycine	GCST90199705	7311	Lipid	Fatty Acid Metabolism (also BCAA Metabolism)	HMDB0000783	HMDB0000783
butyrylglycine	GCST90199706	6044	Lipid	Fatty Acid Metabolism (also BCAA Metabolism)	HMDB0000808	HMDB0000808
propionylcarnitine (C3)	GCST90199708	8273	Lipid	Fatty Acid Metabolism (also BCAA Metabolism)	HMDB0000824	HMDB0000824	C03017
pro-hydroxy-pro	GCST90199707	8208	Amino Acid	Urea cycle; Arginine and Proline Metabolism	HMDB0006695	HMDB0006695
3-hydroxy-2-ethylpropionate	GCST90199714	8238	Amino Acid	Leucine, Isoleucine and Valine Metabolism	HMDB0000396	HMDB0000396
3-carboxy-4-methyl-5-propyl-2-furanpropanoate (CMPF)	GCST90199712	8270	Lipid	Fatty Acid, Dicarboxylate	HMDB0061112	HMDB0061112
docosapentaenoate (n3 DPA; 22:5n3)	GCST90199713	8284	Lipid	Long Chain Polyunsaturated Fatty Acid (n3 and n6)	HMDB0006528,HMDB0001976	HMDB0006528	C16513
docosadienoate (22:2n6)	GCST90199711	8264	Lipid	Long Chain Polyunsaturated Fatty Acid (n3 and n6)	HMDB0061714	HMDB0061714	C16533
adrenate (22:4n6)	GCST90199709	8279	Lipid	Long Chain Polyunsaturated Fatty Acid (n3 and n6)	HMDB0002226	HMDB0002226	C16527
docosatrienoate (22:3n3)	GCST90199710	6511	Lipid	Long Chain Polyunsaturated Fatty Acid (n3 and n6)	HMDB0002823	HMDB0002823	C16534
10-undecenoate (11:1n1)	GCST90199716	8243	Lipid	Medium Chain Fatty Acid	HMDB0033724	HMDB0033724	C13910
myristoleate (14:1n5)	GCST90199715	8255	Lipid	Long Chain Monounsaturated Fatty Acid	HMDB0002000	HMDB0002000	C08322
1-methyl-4-imidazoleacetate	GCST90199717	8090	Amino Acid	Histidine Metabolism	HMDB0002820	HMDB0002820	C05828
sebacate (C10-DC)	GCST90199718	7926	Lipid	Fatty Acid, Dicarboxylate	HMDB0000792	HMDB0000792	C08277
stearidonate (18:4n3)	GCST90199721	8240	Lipid	Long Chain Polyunsaturated Fatty Acid (n3 and n6)	HMDB0006547	HMDB0006547	C16300
5-dodecenoate (12:1n7)	GCST90199723	8248	Lipid	Medium Chain Fatty Acid	HMDB0000529	HMDB0000529
octanoylcarnitine (C8)	GCST90199720	8226	Lipid	Fatty Acid Metabolism (Acyl Carnitine, Medium Chain)	HMDB0000791	HMDB0000791	C02838
tauro-beta-muricholate	GCST90199719	4661	Lipid	Primary Bile Acid Metabolism	HMDB0000932	HMDB0000932
decanoylcarnitine (C10)	GCST90199722	8225	Lipid	Fatty Acid Metabolism (Acyl Carnitine, Medium Chain)	HMDB0000651	HMDB0000651
N-acetylglutamine	GCST90200676	8181	Amino Acid	Glutamate Metabolism	HMDB0006029	HMDB0006029	C02716
N-acetylphenylalanine	GCST90200677	8228	Amino Acid	Phenylalanine Metabolism	HMDB0000512	HMDB0000512	C03519
N-acetylasparagine	GCST90200678	7935	Amino Acid	Alanine and Aspartate Metabolism	HMDB0006028	HMDB0006028
1-palmitoyl-GPC (16:0)	GCST90199733	8232	Lipid	Lysophospholipid	HMDB0010382	HMDB0010382	C04102
N-acetylarginine	GCST90200679	8271	Amino Acid	Urea cycle; Arginine and Proline Metabolism	HMDB0004620	HMDB0004620	C02562
piperine	GCST90199729	8155	Xenobiotics	Food Component/Plant	HMDB0029377	HMDB0029377	C03882
campesterol	GCST90199725	5300	Lipid	Sterol	HMDB0002869	HMDB0002869	C01789
myristoylcarnitine (C14)	GCST90199730	8241	Lipid	Fatty Acid Metabolism (Acyl Carnitine, Long Chain Saturated)	HMDB000506	HMDB000506
1-stearoyl-GPC (18:0)	GCST90199732	8240	Lipid	Lysophospholipid	HMDB0010384	HMDB0010384
1-oleoyl-GPC (18:1)	GCST90199727	8257	Lipid	Lysophospholipid	HMDB0002815	HMDB0002815	C03916
N-acetylthreonine	GCST90199726	8223	Amino Acid	Glycine, Serine and Threonine Metabolism	HMDB0062557	HMDB0062557
N-acetylisoleucine	GCST90199724	7223	Amino Acid	Leucine, Isoleucine and Valine Metabolism	HMDB0061684	HMDB0061684
10-nonadecenoate (19:1n9)	GCST90199728	8277	Lipid	Long Chain Monounsaturated Fatty Acid	HMDB0013622	HMDB0013622
10-heptadecenoate (17:1n7)	GCST90199731	8282	Lipid	Long Chain Monounsaturated Fatty Acid	HMDB0060038	HMDB0060038
hyocholate	GCST90199734	5782	Lipid	Secondary Bile Acid Metabolism	HMDB0000760	HMDB0000760	C17649
epiandrosterone sulfate	GCST90199752	8174	Lipid	Androgenic Steroids	HMDB0062657	HMDB0062657	C04555
N-acetylhistidine	GCST90199735	7054	Amino Acid	Histidine Metabolism	HMDB0032055	HMDB0032055	C02997
gamma-glutamylglycine	GCST90199741	8263	Peptide	Gamma-glutamyl Amino Acid	HMDB0011667	HMDB0011667
gamma-glutamyltryptophan	GCST90199753	7902	Peptide	Gamma-glutamyl Amino Acid	HMDB0029160	HMDB0029160
stachydrine	GCST90199738	8297	Xenobiotics	Food Component/Plant	HMDB0004827	HMDB0004827	C10172
alpha-hydroxyisovalerate	GCST90199736	8208	Amino Acid	Leucine, Isoleucine and Valine Metabolism	HMDB0000407	HMDB0000407
gamma-glutamylmethionine	GCST90199751	8237	Peptide	Gamma-glutamyl Amino Acid	HMDB0029155	HMDB0029155
gamma-glutamylthreonine	GCST90199749	8231	Peptide	Gamma-glutamyl Amino Acid	HMDB0029159	HMDB0029159
p-cresol sulfate	GCST90199740	8183	Xenobiotics	Benzoate Metabolism	HMDB0011635	HMDB0011635
erythronate*	GCST90199746	8198	Carbohydrate	Aminosugar Metabolism	HMDB0000613	HMDB0000613
salicyluric glucuronide*	GCST90199739	5190	Xenobiotics	Drug - Analgesics, Anesthetics	HMDB0240252	HMDB0240252
N-acetylproline	GCST90199737	7100	Amino Acid	Urea cycle; Arginine and Proline Metabolism	HMDB0094701	HMDB0094701
eicosenoate (20:1)	GCST90199744	8277	Lipid	Long Chain Monounsaturated Fatty Acid	HMDB0002231,HMDB0062436	HMDB0002231,HMDB0062436	C16526
linolenate [alpha or gamma; (18:3n3 or 6)]	GCST90199748	8257	Lipid	Long Chain Polyunsaturated Fatty Acid (n3 and n6)	HMDB0003073,HMDB0001388	HMDB0003073,HMDB0001388	C06426,C06427
aconitate [cis or trans]	GCST90199745	8262	Energy	TCA Cycle	HMDB0000958,HMDB000072	HMDB0000958,HMDB000072	C004174,C02341
stearoylcarnitine (C18)	GCST90199743	8133	Lipid	Fatty Acid Metabolism (Acyl Carnitine, Long Chain Saturated)	HMDB0000848	HMDB0000848
laurylcarnitine (C12)	GCST90199750	8241	Lipid	Fatty Acid Metabolism (Acyl Carnitine, Medium Chain)	HMDB000225	HMDB000225
isovalerylcarnitine (C5)	GCST90199747	8266	Amino Acid	Leucine, Isoleucine and Valine Metabolism	HMDB0000688	HMDB0000688	C20826
1-linoleoyl-GPC (18:2)	GCST90199742	8262	Lipid	Lysophospholipid	HMDB0010386	HMDB0010386	C04100
7-methylxanthine	GCST90199754	8019	Xenobiotics	Xanthine Metabolism	HMDB0001991	HMDB0001991	C16353
1,3,7-trimethylurate	GCST90199757	7446	Xenobiotics	Xanthine Metabolism	HMDB0002123	HMDB0002123	C16361
3,7-dimethylurate	GCST90199755	6894	Xenobiotics	Xanthine Metabolism	HMDB0001982	HMDB0001982	C16360
1,7-dimethylurate	GCST90199756	7950	Xenobiotics	Xanthine Metabolism	HMDB0011103	HMDB0011103	C16356
5-acetylamino-6-formylamino-3-methyluracil	GCST90200680	7599	Xenobiotics	Xanthine Metabolism	HMDB0011105	HMDB0011105	C16365
5-acetylamino-6-amino-3-methyluracil	GCST90199760	8006	Xenobiotics	Xanthine Metabolism	HMDB0004400	HMDB0004400	C16366
indolebutyrate	GCST90199759	4423	Amino Acid	Tryptophan Metabolism	HMDB0002096	HMDB0002096	C11284
1-methylxanthine	GCST90199763	7959	Xenobiotics	Xanthine Metabolism	HMDB0010738	HMDB0010738	C16358
N1-methylinosine	GCST90199761	8147	Nucleotide	Purine Metabolism, (Hypo)Xanthine/Inosine containing	HMDB0002721	HMDB0002721
N2,N2-dimethylguanosine	GCST90199764	8210	Nucleotide	Purine Metabolism, Guanine containing	HMDB0004824	HMDB0004824
N4-acetylcytidine	GCST90199758	7425	Nucleotide	Pyrimidine Metabolism, Cytidine containing	HMDB0005923	HMDB0005923
N6-carbamoylthreonyladenosine	GCST90199762	8176	Nucleotide	Purine Metabolism, Adenine containing	HMDB0041623	HMDB0041623
orotidine	GCST90200681	8017	Nucleotide	Pyrimidine Metabolism, Orotate containing	HMDB0000788	HMDB0000788
phenylacetylglutamine	GCST90199768	8251	Peptide	Acetylated Peptides	HMDB0006344	HMDB0006344	C04148
4-hydroxyhippurate	GCST90199765	8259	Xenobiotics	Benzoate Metabolism	HMDB0013678	HMDB0013678
5,6-dihydrouridine	GCST90199767	8210	Nucleotide	Pyrimidine Metabolism, Uracil containing	HMDB0000497	HMDB0000497
3-(3-amino-3-carboxypropyl)uridine*	GCST90199766	7679	Nucleotide	Pyrimidine Metabolism, Uracil containing
1-arachidonylglycerol (20:4)	GCST90199770	7650	Lipid	Monoacylglycerol	HMDB11578	HMDB0011578	C13857
cysteine-glutathione disulfide	GCST90199784	7812	Amino Acid	Glutathione Metabolism	HMDB0000656	HMDB0000656	R00900
5-methyluridine (ribothymidine)	GCST90199783	8168	Nucleotide	Pyrimidine Metabolism, Uracil containing	HMDB0000884	HMDB0000884
isovalerylglycine	GCST90199785	7100	Amino Acid	Leucine, Isoleucine and Valine Metabolism	HMDB00678	HMDB00678
3-hydroxydodecanedioate*	GCST90199769	7168	Lipid	Fatty Acid, Dicarboxylate	HMDB0000413	HMDB0000413
7-methylguanine	GCST90199771	8239	Nucleotide	Purine Metabolism, Guanine containing	HMDB0000897	HMDB0000897	C02242
1-stearoyl-GPE (18:0)	GCST90199772	8270	Lipid	Lysophospholipid	HMDB0011130	HMDB0011130
1-stearoyl-GPG (18:0)	GCST90199780	6806	Lipid	Lysophospholipid
3-methylcytidine	GCST90200682	8117	Nucleotide	Pyrimidine Metabolism, Cytidine containing	HMDB0240577	HMDB0240577
N1-Methyl-2-pyridone-5-carboxamide	GCST90199778	8177	Cofactors and Vitamins	Nicotinate and Nicotinamide Metabolism	HMDB0004193	HMDB0004193	C05842
gamma-glutamylisoleucine*	GCST90199775	8267	Peptide	Gamma-glutamyl Amino Acid	HMDB0011170	HMDB0011170
oleoylcarnitine (C18:1)	GCST90199774	8260	Lipid	Fatty Acid Metabolism (Acyl Carnitine, Monounsaturated)	HMDB0005065	HMDB0005065
gamma-glutamyl-2-aminobutyrate	GCST90199779	7826	Peptide	Gamma-glutamyl Amino Acid		HMDB0240645
phenol sulfate	GCST90199773	8249	Amino Acid	Tyrosine Metabolism	HMDB0060015	HMDB0060015	C02180
1-palmitoleoyl-GPC (16:1)*	GCST90199777	8227	Lipid	Lysophospholipid	HMDB0010383	HMDB0010383
malonylcarnitine	GCST90199776	5822	Lipid	Fatty Acid Synthesis	HMDB0002095	HMDB0002095
hexanoylglycine	GCST90199781	6015	Lipid	Fatty Acid Metabolism (Acyl Glycine)	HMDB0000701	HMDB0000701
glutamine_degradant*	GCST90199782	8293	Partially Characterized Molecules	Partially Characterized Molecules
2-hydroxy-3-methylvalerate	GCST90199786	8246	Amino Acid	Leucine, Isoleucine and Valine Metabolism	HMDB0000317	HMDB0000317
homostachydrine*	GCST90199787	8248	Xenobiotics	Food Component/Plant	HMDB0033433	HMDB0033433	C08283
1-arachidonoyl-GPC (20:4n6)*	GCST90199788	8267	Lipid	Lysophospholipid	HMDB0010395	HMDB0010395	C05208
2-palmitoleoyl-GPC (16:1)*	GCST90199790	6697	Lipid	Lysophospholipid	HMDB10383	HMDB10383
2-palmitoyl-GPC (16:0)*	GCST90199789	8249	Lipid	Lysophospholipid	HMDB0061702	HMDB0061702
1-palmitoyl-GPE (16:0)	GCST90199792	8276	Lipid	Lysophospholipid	HMDB0011503	HMDB0011503
1-oleoyl-GPE (18:1)	GCST90199794	8283	Lipid	Lysophospholipid	HMDB0011506	HMDB0011506
1-linoleoyl-GPE (18:2)*	GCST90199793	8279	Lipid	Lysophospholipid	HMDB0011507	HMDB0011507
1-arachidonoyl-GPE (20:4n6)*	GCST90199791	8270	Lipid	Lysophospholipid	HMDB0011517	HMDB0011517
N-acetylcitrulline	GCST90200683	7324	Amino Acid	Urea cycle; Arginine and Proline Metabolism	HMDB0000856	HMDB0000856	C15532,C02851
2-hydroxypalmitate	GCST90199795	8247	Lipid	Fatty Acid, Monohydroxy	HMDB0031057	HMDB0031057
docosapentaenoate (n6 DPA; 22:5n6)	GCST90199796	7540	Lipid	Long Chain Polyunsaturated Fatty Acid (n3 and n6)	HMDB0001976	HMDB0001976	C16513
gulonate*	GCST90199797	7731	Cofactors and Vitamins	Ascorbate and Aldarate Metabolism	HMDB0003290	HMDB0003290	C00800
isobutyrylglycine	GCST90199798	7465	Amino Acid	Leucine, Isoleucine and Valine Metabolism	HMDB0000730	HMDB0000730
glutarylcarnitine (C5-DC)	GCST90199799	8238	Amino Acid	Lysine Metabolism	HMDB0013130	HMDB0013130
beta-hydroxyisovaleroylcarnitine	GCST90199802	8232	Amino Acid	Leucine, Isoleucine and Valine Metabolism
tiglylcarnitine (C5:1-DC)	GCST90199800	8097	Amino Acid	Leucine, Isoleucine and Valine Metabolism	HMDB0002366	HMDB0002366
hydroquinone sulfate	GCST90199801	7682	Xenobiotics	Drug - Topical Agents	HMDB0240263	HMDB0240263	C00530
catechol sulfate	GCST90199803	8242	Xenobiotics	Benzoate Metabolism	HMDB0059724	HMDB0059724
7-alpha-hydroxy-3-oxo-4-cholestenoate (7-Hoca)	GCST90199804	8236	Lipid	Sterol	HMDB0012458	HMDB0012458	C17337
N-acetyl-aspartyl-glutamate (NAAG)	GCST90200684	7705	Amino Acid	Glutamate Metabolism	HMDB0001067	HMDB0001067	C12270
tetradecanedioate (C14-DC)	GCST90199806	8268	Lipid	Fatty Acid, Dicarboxylate	HMDB0000872	HMDB0000872
hexadecanedioate (C16-DC)	GCST90199807	8260	Lipid	Fatty Acid, Dicarboxylate	HMDB0000672	HMDB0000672	C19615
octadecanedioate (C18-DC)	GCST90199805	8223	Lipid	Fatty Acid, Dicarboxylate	HMDB0000782	HMDB0000782
glycerophosphoethanolamine	GCST90199808	8231	Lipid	Phospholipid Metabolism	HMDB0000114	HMDB0000114	C01233
3-(3-hydroxyphenyl)propionate	GCST90199812	7304	Xenobiotics	Benzoate Metabolism	HMDB0000375	HMDB0000375	C11457
1-palmitoyl-GPI (16:0)	GCST90199810	8246	Lipid	Lysophospholipid	HMDB0061695	HMDB0061695
glycolithocholate sulfate*	GCST90199811	8165	Lipid	Secondary Bile Acid Metabolism	HMDB0002639	HMDB0002639	C11301
taurolithocholate 3-sulfate	GCST90199809	8124	Lipid	Secondary Bile Acid Metabolism	HMDB0002580	HMDB0002580	C03642
deoxycarnitine	GCST90199813	8271	Lipid	Carnitine Metabolism	HMDB0001161	HMDB0001161	C01181
1-ribosyl-imidazoleacetate*	GCST90199815	8205	Amino Acid	Histidine Metabolism	HMDB0002331	HMDB0002331	C05131
alpha-hydroxycaproate	GCST90199814	5169	Lipid	Fatty Acid, Monohydroxy	HMDB0001624	HMDB0001624
3,4-dihydroxybutyrate	GCST90199816	8142	Lipid	Fatty Acid, Dihydroxy	HMDB0000337	HMDB0000337
indoleacetylglutamine	GCST90199817	6161	Amino Acid	Tryptophan Metabolism	HMDB0013240	HMDB0013240
hexanoylglutamine	GCST90199833	8128	Lipid	Fatty Acid Metabolism (Acyl Glutamine)
N6-acetyllysine	GCST90199826	8242	Amino Acid	Lysine Metabolism	HMDB0000206	HMDB0000206	C02727
dihomo-linolenate (20:3n3 or n6)	GCST90199820	8273	Lipid	Long Chain Polyunsaturated Fatty Acid (n3 and n6)	HMDB0002925	HMDB0002925	C03242
mannitol/sorbitol	GCST90199818	8211	Carbohydrate	Fructose, Mannose and Galactose Metabolism	HMDB0000247,HMDB0000765	HMDB0000247,HMDB0000765	C00392,C00794
tryptophan betaine	GCST90199819	8216	Amino Acid	Tryptophan Metabolism	HMDB0061115	HMDB0061115	C09213
4-vinylphenol sulfate	GCST90199824	8280	Xenobiotics	Benzoate Metabolism	HMDB0062775	HMDB0062775	C05627
4-ethylphenylsulfate	GCST90199830	8139	Xenobiotics	Benzoate Metabolism	HMDB0062551	HMDB0062551	C13637
thymol sulfate	GCST90199827	8063	Xenobiotics	Food Component/Plant	HMDB0062720	HMDB0062720	C09908
3-methyladipate	GCST90199829	6958	Lipid	Fatty Acid, Dicarboxylate	HMDB0000555	HMDB0000555
pyrraline	GCST90199825	7920	Xenobiotics	Food Component/Plant	HMDB0033143	HMDB0033143	C21013
1-oleoyl-GPI (18:1)	GCST90199822	8252	Lipid	Lysophospholipid	HMDB0061693	HMDB0061693
1-linoleoyl-GPI (18:2)*	GCST90199821	8268	Lipid	Lysophospholipid
o-cresol sulfate	GCST90199823	7315	Xenobiotics	Benzoate Metabolism	HMDB0011635	HMDB0011635
dimethylarginine (SDMA + ADMA)	GCST90199832	8233	Amino Acid	Urea cycle; Arginine and Proline Metabolism	HMDB0003334,HMDB0001539	HMDB0003334,HMDB0001539	C21189,C03626
gamma-glutamylalanine	GCST90199834	7518	Peptide	Gamma-glutamyl Amino Acid	HMDB0029142	HMDB0029142	C03738
N-acetylserine	GCST90199828	8217	Amino Acid	Glycine, Serine and Threonine Metabolism	HMDB0002931	HMDB0002931
1-stearoyl-2-oleoyl-GPE (18:0/18:1)	GCST90199831	8273	Lipid	Phosphatidylethanolamine (PE)	HMDB0008993	HMDB0008993
chiro-inositol	GCST90199843	4429	Lipid	Inositol Metabolism	HMDB0240209	HMDB0240209	C19891
4-allylphenol sulfate	GCST90199847	8240	Xenobiotics	Food Component/Plant		HMDB0170765
1-stearoyl-2-arachidonoyl-GPC (18:0/20:4)	GCST90200685	8253	Lipid	Phosphatidylcholine (PC)	HMDB0008048	HMDB0008048
1-palmitoyl-2-linoleoyl-GPE (16:0/18:2)	GCST90199844	8266	Lipid	Phosphatidylethanolamine (PE)	HMDB0005322	HMDB0005322
sphinganine-1-phosphate	GCST90199845	8126	Lipid	Sphingolipid Synthesis	HMDB0001383	HMDB0001383
glycosyl-N-stearoyl-sphingosine (d18:1/18:0)	GCST90199846	8233	Lipid	Hexosylceramides (HCER)
succinylcarnitine (C4-DC)	GCST90199848	8212	Energy	TCA Cycle	HMDB0061717	HMDB0061717
bilirubin (E,E)*	GCST90200686	8263	Cofactors and Vitamins	Hemoglobin and Porphyrin Metabolism		HMDB0240584
bilirubin (E,Z or Z,E)*	GCST90200687	8238	Cofactors and Vitamins	Hemoglobin and Porphyrin Metabolism	HMDB0000488	HMDB0000488	C00486
N-methylproline	GCST90199836	8299	Amino Acid	Urea cycle; Arginine and Proline Metabolism	HMDB0094696	HMDB0094696
beta-cryptoxanthin	GCST90199837	8226	Cofactors and Vitamins	Vitamin A Metabolism	HMDB0033844	HMDB0033844	C08591
5alpha-androstan-3beta,17beta-diol disulfate	GCST90199835	8199	Lipid	Androgenic Steroids	HMDB00493	HMDB00493	C12525
5alpha-pregnan-3beta,20alpha-diol disulfate	GCST90199838	8130	Lipid	Progestin Steroids	HMDB0094650	HMDB0094650
glycocholenate sulfate*	GCST90199841	8250	Lipid	Secondary Bile Acid Metabolism
taurocholenate sulfate*	GCST90199839	8249	Lipid	Secondary Bile Acid Metabolism
androstenediol (3beta,17beta) disulfate (1)	GCST90199842	8222	Lipid	Androgenic Steroids	HMDB0240313	HMDB0240313	C04295
pregnenediol disulfate (C21H34O8S2)*	GCST90199840	8245	Lipid	Pregnenolone Steroids
androstenediol (3beta,17beta) disulfate (2)	GCST90199851	8205	Lipid	Androgenic Steroids	HMDB0240313	HMDB0240313
21-hydroxypregnenolone disulfate	GCST90199849	8132	Lipid	Pregnenolone Steroids
5alpha-androstan-3alpha,17alpha-diol monosulfate	GCST90199850	5524	Lipid	Androgenic Steroids	HMDB0000412	HMDB0000412
5alpha-pregnan-3beta,20beta-diol monosulfate (1)	GCST90199853	7772	Lipid	Progestin Steroids	HMDB0240580	HMDB0240580
5alpha-pregnan-3beta,20alpha-diol monosulfate (2)	GCST90199854	8028	Lipid	Progestin Steroids
5alpha-pregnan-diol disulfate	GCST90199857	4110	Lipid	Progestin Steroids	HMDB0240581,HMDB0240582	HMDB0240581,HMDB0240582
5alpha-androstan-3alpha,17beta-diol disulfate	GCST90199859	5082	Lipid	Androgenic Steroids	HMDB0094682	HMDB0094682
5alpha-androstan-3alpha,17beta-diol monosulfate (1)	GCST90199858	7608	Lipid	Androgenic Steroids
5alpha-androstan-3beta,17alpha-diol disulfate	GCST90199852	7103	Lipid	Androgenic Steroids	HMDB0094682	HMDB0094682
5alpha-androstan-3beta,17beta-diol monosulfate (2)	GCST90199855	7066	Lipid	Androgenic Steroids
androstenediol (3alpha, 17alpha) monosulfate (3)	GCST90199856	8192	Lipid	Androgenic Steroids
androstenediol (3beta,17beta) monosulfate (1)	GCST90199872	8229	Lipid	Androgenic Steroids	HMDB0240429	HMDB0240429
androstenediol (3beta,17beta) monosulfate (2)	GCST90199871	7811	Lipid	Androgenic Steroids	HMDB0240429,HMDB0186954	HMDB0240429,HMDB0186954
4-hydroxycoumarin	GCST90199862	6944	Xenobiotics	Drug - Cardiovascular		HMDB0137904	C20414
pregnenediol sulfate (C21H34O5S)*	GCST90199861	8260	Lipid	Pregnenolone Steroids	HMDB0000774	HMDB0000774	C18044
2-hydroxyglutarate	GCST90199865	7769	Lipid	Fatty Acid, Dicarboxylate	HMDB0059655	HMDB0059655	C02630
gamma-CEHC	GCST90199864	8258	Cofactors and Vitamins	Tocopherol Metabolism	HMDB0001931	HMDB0001931
N-acetyl-beta-alanine	GCST90199866	8231	Nucleotide	Pyrimidine Metabolism, Uracil containing	HMDB0061880	HMDB0061880	C01073
sphingomyelin (d18:1/18:1, d18:2/18:0)	GCST90199878	8267	Lipid	Sphingomyelins	HMDB0012101	HMDB0012101
palmitoyl sphingomyelin (d18:1/16:0)	GCST90199876	8269	Lipid	Sphingomyelins	HMDB0010169	HMDB0010169
3-hydroxyhippurate	GCST90199869	8241	Xenobiotics	Benzoate Metabolism	HMDB0006116	HMDB0006116
16a-hydroxy DHEA 3-sulfate	GCST90199863	8236	Lipid	Androgenic Steroids	HMDB0062544	HMDB0062544
pregnenolone sulfate	GCST90199873	7772	Lipid	Pregnenolone Steroids	HMDB0000774	HMDB0000774	C18044
andro steroid monosulfate C19H28O6S (1)*	GCST90199860	7415	Lipid	Androgenic Steroids	HMDB0002759	HMDB0002759
ergothioneine	GCST90199879	8210	Xenobiotics	Food Component/Plant	HMDB0003045	HMDB0003045	C05570
S-methylmethionine	GCST90199874	6674	Amino Acid	Methionine, Cysteine, SAM and Taurine Metabolism	HMDB0038670	HMDB0038670	C05319
indole-3-carboxylate	GCST90199877	4989	Amino Acid	Tryptophan Metabolism	HMDB0003320	HMDB0003320	C19837
13-HODE + 9-HODE	GCST90199875	8207	Lipid	Fatty Acid, Monohydroxy	HMDB0004670,HMDB0004667	HMDB0004670,HMDB0004667	C14767,C14762
tridecenedioate (C13:1-DC)*	GCST90199867	8231	Lipid	Fatty Acid, Dicarboxylate
N-acetyl-3-methylhistidine*	GCST90199868	7018	Amino Acid	Histidine Metabolism		HMDB0240341
4-cholesten-3-one	GCST90199870	6990	Lipid	Sterol	HMDB0000921	HMDB0000921	C00599
cinnamoylglycine	GCST90199888	7824	Xenobiotics	Food Component/Plant	HMDB0011621	HMDB0011621
cis-4-decenoylcarnitine (C10:1)	GCST90199880	8239	Lipid	Fatty Acid Metabolism (Acyl Carnitine, Monounsaturated)	HMDB0013205	HMDB0013205
2S,3R-dihydroxybutyrate	GCST90199882	8252	Lipid	Fatty Acid, Dihydroxy	HMDB0002453	HMDB0002453
(16 or 17)-methylstearate (a19:0 or i19:0)	GCST90199887	8239	Lipid	Fatty Acid, Branched	HMDB0037397	HMDB0037397
2R,3R-dihydroxybutyrate	GCST90199889	8223	Lipid	Fatty Acid, Dihydroxy	HMDB0000498	HMDB0000498
alpha-ketoglutaramate*	GCST90199885	8210	Amino Acid	Glutamate Metabolism	HMDB0001552	HMDB0001552	C00940
2,3-dihydroxyisovalerate	GCST90199884	8268	Xenobiotics	Food Component/Plant	HMDB0012141	HMDB0012141	C04039
3-methylglutaconate	GCST90199886	8197	Amino Acid	Leucine, Isoleucine and Valine Metabolism	HMDB0000522	HMDB0000522
5-(galactosylhydroxy)-L-lysine	GCST90199881	6898	Amino Acid	Lysine Metabolism
cysteinylglycine disulfide*	GCST90199883	8216	Amino Acid	Glutathione Metabolism	HMDB0000709	HMDB0000709
isoursodeoxycholate	GCST90199892	8234	Lipid	Secondary Bile Acid Metabolism	HMDB0000686	HMDB0000686	C17662
formiminoglutamate	GCST90199905	8175	Amino Acid	Histidine Metabolism	HMDB0000854	HMDB0000854	C00439
hydantoin-5-propionate	GCST90199902	8164	Amino Acid	Histidine Metabolism	HMDB0001212	HMDB0001212	C05565
sulfate*	GCST90200206	7021	Xenobiotics	Chemical	HMDB01448	HMDB01448	C00059
4-hydroxy-2-oxoglutaric acid	GCST90199897	7919	Lipid	Fatty Acid, Dicarboxylate	HMDB0002070	HMDB0002070	C01127
4-hydroxyglutamate	GCST90199890	7226	Amino Acid	Glutamate Metabolism	HMDB0001344	HMDB0001344	C03079
pantoate	GCST90199904	7662	Cofactors and Vitamins	Pantothenate and CoA Metabolism		HMDB0240389	C00522
S-methylcysteine	GCST90199891	8239	Amino Acid	Methionine, Cysteine, SAM and Taurine Metabolism	HMDB0002108	HMDB0002108
androsterone glucuronide	GCST90200688	7980	Lipid	Androgenic Steroids	HMDB0002829	HMDB0002829	C11135
argininate*	GCST90199900	8226	Amino Acid	Urea cycle; Arginine and Proline Metabolism	HMDB0003148	HMDB0003148
2-oxoarginine*	GCST90199903	8223	Amino Acid	Urea cycle; Arginine and Proline Metabolism	HMDB0004225	HMDB0004225	C03771
cis-4-decenoate (10:1n6)*	GCST90199893	8173	Lipid	Medium Chain Fatty Acid	HMDB0004980	HMDB0004980
4-oxo-retinoic acid	GCST90199894	7514	Cofactors and Vitamins	Vitamin A Metabolism	HMDB0006285	HMDB0006285
1-lignoceroyl-GPC (24:0)	GCST90199895	8208	Lipid	Lysophospholipid	HMDB0010405	HMDB0010405
1-(1-enyl-palmitoyl)-GPC (P-16:0)*	GCST90199899	8170	Lipid	Lysoplasmalogen	HMDB0010407	HMDB0010407
1-methyl-5-imidazoleacetate	GCST90199901	8171	Amino Acid	Histidine Metabolism	HMDB04988	HMDB04988
glycoursodeoxycholate	GCST90199898	8252	Lipid	Secondary Bile Acid Metabolism	HMDB0000708	HMDB0000708
S-methylcysteine sulfoxide	GCST90199907	8255	Amino Acid	Methionine, Cysteine, SAM and Taurine Metabolism	HMDB0029432	HMDB0029432
eicosanedioate (C20-DC)	GCST90199909	8258	Lipid	Fatty Acid, Dicarboxylate
docosadioate (C22-DC)	GCST90199913	8225	Lipid	Fatty Acid, Dicarboxylate	HMDB0061714	HMDB0061714	C14240
oleoyl-linoleoyl-glycerol (18:1/18:2) [2]	GCST90199914	8069	Lipid	Diacylglycerol	HMDB0007219	HMDB0007219
1-(1-enyl-palmitoyl)-GPE (P-16:0)*	GCST90199906	8227	Lipid	Lysoplasmalogen	HMDB0011152	HMDB0011152
1-(1-enyl-stearoyl)-GPE (P-18:0)*	GCST90199910	8249	Lipid	Lysoplasmalogen
N-oleoyltaurine	GCST90199912	7375	Lipid	Endocannabinoid
linoleoylcarnitine (C18:2)*	GCST90199916	8268	Lipid	Fatty Acid Metabolism (Acyl Carnitine, Polyunsaturated)	HMDB0006469	HMDB0006469
2-O-methylascorbic acid	GCST90199908	8219	Cofactors and Vitamins	Ascorbate and Aldarate Metabolism	HMDB0240294	HMDB0240294
carboxyethyl-GABA	GCST90199918	8090	Amino Acid	Glutamate Metabolism	HMDB0002201	HMDB0002201
beta-citrylglutamate	GCST90199911	8226	Amino Acid	Glutamate Metabolism			C20775
trimethylamine N-oxide	GCST90199920	8218	Lipid	Phospholipid Metabolism	HMDB0000925	HMDB0000925	C01104
N6-methyllysine	GCST90200689	8299	Amino Acid	Lysine Metabolism	HMDB0002038	HMDB0002038	C02728
dihydroferulate	GCST90199921	6398	Xenobiotics	Food Component/Plant	HMDB0062121	HMDB0062121
imidazole propionate	GCST90199915	7776	Amino Acid	Histidine Metabolism	HMDB0002271	HMDB0002271
pregnanediol-3-glucuronide	GCST90199917	7905	Lipid	Progestin Steroids	HMDB0010318	HMDB0010318
alliin	GCST90199919	6517	Xenobiotics	Food Component/Plant	HMDB0033592	HMDB0033592	C08265
prolylglycine	GCST90199922	7907	Peptide	Dipeptide	HMDB0011178	HMDB0011178
N-palmitoylglycine	GCST90199923	8236	Lipid	Fatty Acid Metabolism (Acyl Glycine)	HMDB0013034	HMDB0013034
mannonate*	GCST90199932	8166	Xenobiotics	Food Component/Plant
succinimide	GCST90199925	5865	Xenobiotics	Chemical		HMDB0240653	C07273
lanthionine	GCST90199931	7760	Amino Acid	Methionine, Cysteine, SAM and Taurine Metabolism		HMDB0240656
2-stearoyl-GPE (18:0)*	GCST90199928	8073	Lipid	Lysophospholipid	HMDB0011129	HMDB0011129
(R)-3-hydroxybutyrylcarnitine	GCST90199930	7787	Lipid	Fatty Acid Metabolism (Acyl Carnitine, Hydroxy)	HMDB0013127	HMDB0013127
N-acetylcarnosine	GCST90199926	8233	Amino Acid	Histidine Metabolism	HMDB0012881	HMDB0012881
margaroylcarnitine (C17)*	GCST90199929	8112	Lipid	Fatty Acid Metabolism (Acyl Carnitine, Long Chain Saturated)	HMDB0006210	HMDB0006210
N-methyltaurine	GCST90199924	5440	Amino Acid	Methionine, Cysteine, SAM and Taurine Metabolism
histidine betaine (hercynine)*	GCST90199927	7518	Xenobiotics	Food Component/Plant		HMDB0029422
glycohyocholate	GCST90199935	7095	Lipid	Secondary Bile Acid Metabolism	HMDB0000138	HMDB0000138
2-hydroxydecanoate	GCST90199934	8267	Lipid	Fatty Acid, Monohydroxy	HMDB0094656	HMDB0094656
3-methyl catechol sulfate (2)	GCST90199936	6320	Xenobiotics	Benzoate Metabolism
4-methylcatechol sulfate	GCST90199939	8229	Xenobiotics	Benzoate Metabolism	HMDB0240459	HMDB0240459
3-methyl catechol sulfate (1)	GCST90199938	8233	Xenobiotics	Benzoate Metabolism
3b-hydroxy-5-cholenoic acid	GCST90199933	6846	Lipid	Secondary Bile Acid Metabolism	HMDB0000308	HMDB0000308
guaiacol sulfate	GCST90199940	8262	Xenobiotics	Benzoate Metabolism	HMDB0060013	HMDB0060013
2-aminooctanoate	GCST90199937	8178	Lipid	Fatty Acid, Amino	HMDB0000991	HMDB0000991
gamma-CEHC glucuronide*	GCST90199941	6305	Cofactors and Vitamins	Tocopherol Metabolism
dimethyl sulfone	GCST90199942	7905	Xenobiotics	Chemical	HMDB0004983	HMDB0004983	C11142
2-piperidinone	GCST90199943	8225	Xenobiotics	Food Component/Plant	HMDB0011749	HMDB0011749
N-acetyl-1-methylhistidine*	GCST90200690	7588	Amino Acid	Histidine Metabolism		HMDB0240340
indolin-2-one	GCST90199944	7027	Xenobiotics	Food Component/Plant		HMDB0061918	C12312
2-aminophenol sulfate	GCST90199950	8264	Xenobiotics	Food Component/Plant	HMDB0061116	HMDB0061116
3-acetylphenol sulfate	GCST90199946	6897	Xenobiotics	Chemical
sphingomyelin (d18:1/14:0, d16:1/16:0)*	GCST90199945	8254	Lipid	Sphingomyelins	HMDB0012097	HMDB0012097
sphingomyelin (d18:2/16:0, d18:1/16:1)*	GCST90199947	8272	Lipid	Sphingomyelins
6-oxopiperidine-2-carboxylate	GCST90199949	8032	Amino Acid	Lysine Metabolism	HMDB0061705	HMDB0061705
S-allylcysteine	GCST90199948	6857	Xenobiotics	Food Component/Plant	HMDB0034323	HMDB0034323
N-delta-acetylornithine	GCST90200691	8259	Amino Acid	Urea cycle; Arginine and Proline Metabolism	HMDB0003357	HMDB0003357	C00437
acisoga	GCST90199962	7489	Amino Acid	Polyamine Metabolism	HMDB0061384	HMDB0061384
2-aminoheptanoate	GCST90199952	8238	Lipid	Fatty Acid, Amino	HMDB0094649	HMDB0094649
N-formylanthranilic acid	GCST90199960	7534	Amino Acid	Tryptophan Metabolism	HMDB0004089	HMDB0004089	C05653
N2,N5-diacetylornithine	GCST90199954	7596	Amino Acid	Urea cycle; Arginine and Proline Metabolism		HMDB0240345
1H-indole-7-acetic acid	GCST90199956	5986	Xenobiotics	Bacterial/Fungal
3-methoxytyramine sulfate	GCST90199953	5419	Amino Acid	Tyrosine Metabolism
methionine sulfone	GCST90199961	8254	Amino Acid	Methionine, Cysteine, SAM and Taurine Metabolism	HMDB0062174	HMDB0062174
1-linolenoyl-GPC (18:3)*	GCST90199958	8261	Lipid	Lysophospholipid	HMDB0010388	HMDB0010388	C04100
N-acetylalliin	GCST90199951	5432	Xenobiotics	Food Component/Plant
1-(1-enyl-oleoyl)-GPE (P-18:1)*	GCST90199966	8157	Lipid	Lysoplasmalogen
fructosyllysine	GCST90199965	8238	Amino Acid	Lysine Metabolism	HMDB0034879	HMDB0034879
O-sulfo-L-tyrosine	GCST90199959	8229	Xenobiotics	Chemical		HMDB0155722
ferulic acid 4-sulfate	GCST90199955	7332	Xenobiotics	Food Component/Plant	HMDB0029200	HMDB0029200
3-(3-hydroxyphenyl)propionate sulfate	GCST90199957	5773	Xenobiotics	Benzoate Metabolism	HMDB0094710	HMDB0094710
etiocholanolone glucuronide	GCST90199964	7821	Lipid	Androgenic Steroids	HMDB0004484	HMDB0004484
17alpha-hydroxypregnanolone glucuronide	GCST90199963	5582	Lipid	Pregnenolone Steroids
N-acetyltaurine	GCST90199967	8160	Amino Acid	Methionine, Cysteine, SAM and Taurine Metabolism	HMDB0240253	HMDB0240253
1-oleoyl-GPG (18:1)*	GCST90199969	6990	Lipid	Lysophospholipid
1-palmitoyl-GPG (16:0)*	GCST90199968	7708	Lipid	Lysophospholipid
9-hydroxystearate	GCST90199974	7474	Lipid	Fatty Acid, Monohydroxy	HMDB0061661	HMDB0061661
3-methylglutarylcarnitine (2)	GCST90199971	8220	Amino Acid	Leucine, Isoleucine and Valine Metabolism	HMDB0000552	HMDB0000552
methyl glucopyranoside (alpha + beta)	GCST90199973	7973	Xenobiotics	Food Component/Plant	HMDB0029965	HMDB0029965
sphingomyelin (d18:2/14:0, d18:1/14:1)*	GCST90199975	8278	Lipid	Sphingomyelins
sphingomyelin (d18:1/24:1, d18:2/24:0)*	GCST90199972	8267	Lipid	Sphingomyelins	HMDB0012107	HMDB0012107
octadecenedioylcarnitine (C18:1-DC)*	GCST90199970	8245	Lipid	Fatty Acid Metabolism (Acyl Carnitine, Dicarboxylate)
octadecanedioylcarnitine (C18-DC)*	GCST90199992	8049	Lipid	Fatty Acid Metabolism (Acyl Carnitine, Dicarboxylate)
5alpha-androstan-3alpha,17beta-diol monosulfate (2)	GCST90199983	5920	Lipid	Androgenic Steroids
myristoleoylcarnitine (C14:1)*	GCST90199979	8257	Lipid	Fatty Acid Metabolism (Acyl Carnitine, Monounsaturated)	HMDB0240588	HMDB0240588
N-formylphenylalanine	GCST90199980	7229	Amino Acid	Tyrosine Metabolism	HMDB0240317	HMDB0240317
4-hydroxychlorothalonil	GCST90199977	8216	Xenobiotics	Chemical		HMDB0240624
tyramine O-sulfate	GCST90199988	7254	Amino Acid	Tyrosine Metabolism	HMDB0006409	HMDB0006409
3-hydroxypyridine sulfate	GCST90199990	8270	Xenobiotics	Chemical		HMDB0240652
4-methylguaiacol sulfate	GCST90199989	7141	Xenobiotics	Benzoate Metabolism
phenylacetylcarnitine	GCST90199993	8127	Peptide	Acetylated Peptides
arabonate/xylonate	GCST90199991	8211	Carbohydrate	Pentose Metabolism	HMDB0000539	HMDB0000539	C00502,C05411
methyl-4-hydroxybenzoate sulfate	GCST90199985	8285	Xenobiotics	Benzoate Metabolism	HMDB0041646	HMDB0041646
1-dihomo-linolenylglycerol (20:3)	GCST90199976	6470	Lipid	Monoacylglycerol
vanillic alcohol sulfate	GCST90199984	5076	Amino Acid	Tyrosine Metabolism	HMDB0041788	HMDB0041788
4-vinylguaiacol sulfate	GCST90199982	7592	Xenobiotics	Food Component/Plant	HMDB0127980	HMDB0127980
vanillactate	GCST90199978	7935	Amino Acid	Tyrosine Metabolism	HMDB0000913	HMDB0000913
eugenol sulfate	GCST90199986	7063	Xenobiotics	Food Component/Plant	HMDB0135245	HMDB0135245
2-methoxyresorcinol sulfate	GCST90199987	5897	Xenobiotics	Chemical
2-acetamidophenol sulfate	GCST90199981	6984	Xenobiotics	Food Component/Plant
p-cresol glucuronide*	GCST90200003	7969	Amino Acid	Tyrosine Metabolism	HMDB0011686	HMDB0011686
6-hydroxyindole sulfate	GCST90200002	8229	Xenobiotics	Chemical	HMDB0000682	HMDB0000682
4-methoxyphenol sulfate	GCST90199999	7500	Amino Acid	Tyrosine Metabolism
propyl 4-hydroxybenzoate sulfate	GCST90199998	7855	Xenobiotics	Benzoate Metabolism	HMDB0135261	HMDB0135261
ethylparaben sulfate	GCST90199994	6408	Xenobiotics	Chemical
umbelliferone sulfate	GCST90200000	5598	Xenobiotics	Food Component/Plant	HMDB0240565	HMDB0240565
sphingomyelin (d18:1/20:0, d16:1/22:0)*	GCST90200001	8257	Lipid	Sphingomyelins	HMDB0012102	HMDB0012102
sphingomyelin (d18:1/20:1, d18:2/20:0)*	GCST90199996	8255	Lipid	Sphingomyelins
sphingomyelin (d18:1/20:2, d18:2/20:1, d16:1/22:2)*	GCST90199995	8124	Lipid	Sphingomyelins
behenoyl sphingomyelin (d18:1/22:0)*	GCST90199997	8260	Lipid	Sphingomyelins	HMDB0012103	HMDB0012103
sphingomyelin (d18:1/22:1, d18:2/22:0, d16:1/24:1)*	GCST90200010	8246	Lipid	Sphingomyelins	HMDB0012104	HMDB0012104
sphingomyelin (d18:1/22:2, d18:2/22:1, d16:1/24:2)*	GCST90200013	8267	Lipid	Sphingomyelins
lignoceroyl sphingomyelin (d18:1/24:0)	GCST90200020	8250	Lipid	Sphingomyelins
sphingomyelin (d17:1/16:0, d18:1/15:0, d16:1/17:0)*	GCST90200017	8261	Lipid	Sphingomyelins
dopamine 4-sulfate	GCST90200016	6888	Amino Acid	Tyrosine Metabolism	HMDB0004148	HMDB0004148	C13691
dopamine 3-O-sulfate	GCST90200019	8252	Amino Acid	Tyrosine Metabolism	HMDB0006275	HMDB0006275	C13690
3-hydroxyhexanoate	GCST90200012	8268	Lipid	Fatty Acid, Monohydroxy	HMDB0061652,HMDB0010718	HMDB0061652,HMDB0010718
N-carbamoylalanine	GCST90200004	7315	Amino Acid	Alanine and Aspartate Metabolism
3beta-hydroxy-5-cholestenoate	GCST90200014	8259	Lipid	Sterol		HMDB0012453	C17333
1,2,3-benzenetriol sulfate (2)	GCST90200006	7484	Xenobiotics	Chemical	HMDB0060018,HMDB0060016	HMDB0060018,HMDB0060016
3-methoxycatechol sulfate (1)	GCST90200009	8194	Xenobiotics	Benzoate Metabolism
3-methoxycatechol sulfate (2)	GCST90200007	7286	Xenobiotics	Benzoate Metabolism
N-acetylkynurenine (2)	GCST90200015	6193	Amino Acid	Tryptophan Metabolism		HMDB0240342
C-glycosyltryptophan	GCST90200008	8204	Amino Acid	Tryptophan Metabolism	HMDB0240296	HMDB0240296
arabitol/xylitol	GCST90200011	8219	Carbohydrate	Pentose Metabolism	HMDB0001851,HMDB0000568,HMDB0002917	HMDB0001851,HMDB0000568,HMDB0002917	C00379,C00542,C01904
N-acetylglucosamine/N-acetylgalactosamine	GCST90200021	7940	Carbohydrate	Aminosugar Metabolism	HMDB0000212,HMDB0000215	HMDB0000212,HMDB0000215	C01074
citraconate/glutaconate	GCST90200005	8263	Energy	TCA Cycle	HMDB0000634,HMDB0000620	HMDB0000634,HMDB0000620	C02226,C02214
adipoylcarnitine (C6-DC)	GCST90200018	8216	Lipid	Fatty Acid Metabolism (Acyl Carnitine, Dicarboxylate)	HMDB0061677	HMDB0061677
4-hydroxyphenylacetoylcarnitine	GCST90200027	7523	Amino Acid	Tyrosine Metabolism
nonanoylcarnitine (C9)	GCST90200031	7669	Lipid	Fatty Acid Metabolism (Acyl Carnitine, Medium Chain)	HMDB0013288	HMDB0013288
glycochenodeoxycholate 3-sulfate	GCST90200022	8123	Lipid	Primary Bile Acid Metabolism	HMDB0002409,HMDB0002496,HMDB0002497	HMDB0002409,HMDB0002497
glycodeoxycholate 3-sulfate	GCST90200026	8066	Lipid	Secondary Bile Acid Metabolism
taurodeoxycholic acid 3-sulfate	GCST90200024	7333	Lipid	Secondary Bile Acid Metabolism
trans-3,4-methyleneheptanoate	GCST90200023	7104	Xenobiotics	Food Component/Plant
phenol glucuronide	GCST90200025	4466	Amino Acid	Tyrosine Metabolism	HMDB0060014	HMDB0060014
linoleoyl ethanolamide	GCST90200029	7214	Lipid	Endocannabinoid	HMDB0012252	HMDB0012252
1,2-dilinoleoyl-GPC (18:2/18:2)	GCST90200030	8227	Lipid	Phosphatidylcholine (PC)	HMDB0008138	HMDB0008138
1-stearoyl-2-oleoyl-GPC (18:0/18:1)	GCST90200028	8257	Lipid	Phosphatidylcholine (PC)	HMDB0008038	HMDB0008038
1-palmitoyl-2-arachidonoyl-GPC (16:0/20:4n6)	GCST90200692	8238	Lipid	Phosphatidylcholine (PC)	HMDB0007982	HMDB0007982	C05208
1-palmitoyl-2-docosahexaenoyl-GPC (16:0/22:6)	GCST90200043	8256	Lipid	Phosphatidylcholine (PC)	HMDB0007991	HMDB0007991
1-stearoyl-2-docosahexaenoyl-GPC (18:0/22:6)	GCST90200046	8257	Lipid	Phosphatidylcholine (PC)	HMDB0008057	HMDB0008057
1-(1-enyl-stearoyl)-2-oleoyl-GPE (P-18:0/18:1)	GCST90200044	8258	Lipid	Plasmalogen	HMDB0011375	HMDB0011375
sphingomyelin (d18:1/17:0, d17:1/18:0, d19:1/16:0)	GCST90200047	8252	Lipid	Sphingomyelins
1-palmitoyl-2-stearoyl-GPC (16:0/18:0)	GCST90200041	8271	Lipid	Phosphatidylcholine (PC)	HMDB0007970	HMDB0007970	C03889
2-hydroxybutyrate/2-hydroxyisobutyrate	GCST90200032	8215	Amino Acid	Glutathione Metabolism	HMDB0000729,HMDB00008	HMDB0000729,HMDB00008	C21297,C05984
oleate/vaccenate (18:1)	GCST90200042	8230	Lipid	Long Chain Monounsaturated Fatty Acid	HMDB0003231,HMDB0000573,HMDB0240219,HMDB0000207	HMDB0003231,HMDB0000573,HMDB0240219,HMDB0000207	C21944,C08367,C01712,C00712
1-palmitoleoylglycerol (16:1)*	GCST90200036	6432	Lipid	Monoacylglycerol
palmitoyl dihydrosphingomyelin (d18:0/16:0)*	GCST90200035	8269	Lipid	Dihydrosphingomyelins	HMDB0010168	HMDB0010168
tricosanoyl sphingomyelin (d18:1/23:0)*	GCST90200034	8257	Lipid	Sphingomyelins	HMDB0012105	HMDB0012105
sphingomyelin (d18:2/23:0, d18:1/23:1, d17:1/24:1)*	GCST90200033	8272	Lipid	Sphingomyelins
sphingomyelin (d18:2/24:1, d18:1/24:2)*	GCST90200040	8273	Lipid	Sphingomyelins
1-stearoyl-2-linoleoyl-GPE (18:0/18:2)*	GCST90200039	8241	Lipid	Phosphatidylethanolamine (PE)	HMDB0008994	HMDB0008994
1-stearoyl-2-arachidonoyl-GPE (18:0/20:4)	GCST90200045	8259	Lipid	Phosphatidylethanolamine (PE)	HMDB0009003	HMDB0009003	C05210
1-stearoyl-2-linoleoyl-GPC (18:0/18:2)*	GCST90200037	8231	Lipid	Phosphatidylcholine (PC)	HMDB0008039	HMDB0008039
1-palmitoyl-2-palmitoleoyl-GPC (16:0/16:1)*	GCST90200038	8276	Lipid	Phosphatidylcholine (PC)	HMDB0007969	HMDB0007969
1-palmitoyl-2-dihomo-linolenoyl-GPC (16:0/20:3n3 or 6)*	GCST90200051	8230	Lipid	Phosphatidylcholine (PC)
1-palmitoyl-2-arachidonoyl-GPE (16:0/20:4)*	GCST90200054	8257	Lipid	Phosphatidylethanolamine (PE)	HMDB0005323	HMDB0005323	C05210
1-palmitoyl-2-docosahexaenoyl-GPE (16:0/22:6)*	GCST90200063	8262	Lipid	Phosphatidylethanolamine (PE)	HMDB0008946	HMDB0008946
1-stearoyl-2-docosahexaenoyl-GPE (18:0/22:6)*	GCST90200065	8251	Lipid	Phosphatidylethanolamine (PE)	HMDB0009012	HMDB0009012
1-palmitoyl-2-arachidonoyl-GPI (16:0/20:4)*	GCST90200062	8057	Lipid	Phosphatidylinositol (PI)	HMDB0009789	HMDB0009789
1-stearoyl-2-linoleoyl-GPI (18:0/18:2)	GCST90200067	8113	Lipid	Phosphatidylinositol (PI)	HMDB0009809	HMDB0009809
gamma-tocopherol/beta-tocopherol	GCST90200066	8231	Cofactors and Vitamins	Tocopherol Metabolism	HMDB0006335,HMDB0001492	HMDB0006335,HMDB0001492	C14152,C02483
1-(1-enyl-stearoyl)-2-arachidonoyl-GPE (P-18:0/20:4)*	GCST90200058	8254	Lipid	Plasmalogen	HMDB0005779	HMDB0005779
1-(1-enyl-palmitoyl)-2-arachidonoyl-GPE (P-16:0/20:4)*	GCST90200048	8262	Lipid	Plasmalogen	HMDB0011352	HMDB0011352
1-(1-enyl-palmitoyl)-2-oleoyl-GPE (P-16:0/18:1)*	GCST90200061	8264	Lipid	Plasmalogen	HMDB0011342	HMDB0011342
1-(1-enyl-palmitoyl)-2-oleoyl-GPC (P-16:0/18:1)*	GCST90200057	8222	Lipid	Plasmalogen	HMDB0007996	HMDB0007996
1-(1-enyl-palmitoyl)-2-linoleoyl-GPC (P-16:0/18:2)*	GCST90200060	8260	Lipid	Plasmalogen	HMDB0011211	HMDB0011211
1-(1-enyl-palmitoyl)-2-arachidonoyl-GPC (P-16:0/20:4)*	GCST90200052	8251	Lipid	Plasmalogen	HMDB0011220	HMDB0011220
sphingomyelin (d18:1/21:0, d17:1/22:0, d16:1/23:0)*	GCST90200053	8242	Lipid	Sphingomyelins
behenoyl dihydrosphingomyelin (d18:0/22:0)*	GCST90200059	8275	Lipid	Dihydrosphingomyelins	HMDB0012091	HMDB0012091
sphingomyelin (d18:0/18:0, d19:0/17:0)*	GCST90200056	8274	Lipid	Dihydrosphingomyelins	HMDB0012087	HMDB0012087
N-palmitoyl-sphinganine (d18:0/16:0)	GCST90200064	8208	Lipid	Dihydroceramides	HMDB11760	HMDB11760
lactosyl-N-palmitoyl-sphingosine (d18:1/16:0)	GCST90200055	8266	Lipid	Lactosylceramides (LCER)
myristoyl dihydrosphingomyelin (d18:0/14:0)*	GCST90200049	8254	Lipid	Dihydrosphingomyelins	HMDB0012085	HMDB0012085
5-hydroxyindole sulfate	GCST90200050	6163	Amino Acid	Tryptophan Metabolism
phenylacetylglutamate	GCST90200069	6227	Peptide	Acetylated Peptides	HMDB0059772	HMDB0059772
1-palmitoyl-2-oleoyl-GPI (16:0/18:1)*	GCST90200080	8123	Lipid	Phosphatidylinositol (PI)	HMDB0009783	HMDB0009783
1-(1-enyl-palmitoyl)-2-linoleoyl-GPE (P-16:0/18:2)*	GCST90200075	8254	Lipid	Plasmalogen	HMDB0011343	HMDB0011343
1-oleoyl-2-linoleoyl-GPE (18:1/18:2)*	GCST90200082	8205	Lipid	Phosphatidylethanolamine (PE)	HMDB0005349	HMDB0005349
1-oleoyl-2-docosahexaenoyl-GPC (18:1/22:6)*	GCST90200081	8267	Lipid	Phosphatidylcholine (PC)	HMDB0008123	HMDB0008123
1-linoleoyl-2-arachidonoyl-GPC (18:2/20:4n6)*	GCST90200073	8063	Lipid	Phosphatidylcholine (PC)	HMDB0008147	HMDB0008147	C05208
1-myristoyl-2-arachidonoyl-GPC (14:0/20:4)*	GCST90200078	8264	Lipid	Phosphatidylcholine (PC)	HMDB0007883	HMDB0007883
1-(1-enyl-palmitoyl)-2-palmitoleoyl-GPC (P-16:0/16:1)*	GCST90200070	8083	Lipid	Plasmalogen	HMDB0011207	HMDB0011207
1-(1-enyl-palmitoyl)-2-palmitoyl-GPC (P-16:0/16:0)*	GCST90200083	8266	Lipid	Plasmalogen	HMDB0011206	HMDB0011206
1-stearoyl-2-oleoyl-GPI (18:0/18:1)*	GCST90200077	8111	Lipid	Phosphatidylinositol (PI)
1,2-dilinoleoyl-GPE (18:2/18:2)*	GCST90200068	6804	Lipid	Phosphatidylethanolamine (PE)	HMDB0009093	HMDB0009093
1-oleoyl-2-arachidonoyl-GPE (18:1/20:4)*	GCST90200079	8121	Lipid	Phosphatidylethanolamine (PE)	HMDB0009069	HMDB0009069
1-(1-enyl-stearoyl)-2-linoleoyl-GPE (P-18:0/18:2)*	GCST90200076	8261	Lipid	Plasmalogen	HMDB0011376	HMDB0011376
1-linoleoyl-GPG (18:2)*	GCST90200074	8115	Lipid	Lysophospholipid
thioproline	GCST90200072	8226	Xenobiotics	Chemical		HMDB0062164
palmitoylcholine	GCST90200071	8209	Lipid	Fatty Acid Metabolism (Acyl Choline)	HMDB0240592	HMDB0240592
2-methylserine	GCST90200087	7722	Amino Acid	Glycine, Serine and Threonine Metabolism			C02115
glycocholate glucuronide (1)	GCST90200092	4381	Lipid	Primary Bile Acid Metabolism
glycochenodeoxycholate glucuronide (1)	GCST90200693	8236	Lipid	Primary Bile Acid Metabolism	HMDB0002579	HMDB0002579
(S)-3-hydroxybutyrylcarnitine	GCST90200088	8249	Lipid	Fatty Acid Metabolism (Acyl Carnitine, Hydroxy)	HMDB0013127	HMDB0013127
glycosyl-N-palmitoyl-sphingosine (d18:1/16:0)	GCST90200085	8245	Lipid	Hexosylceramides (HCER)
methylsuccinoylcarnitine	GCST90200089	8004	Amino Acid	Leucine, Isoleucine and Valine Metabolism
catechol glucuronide	GCST90200096	4698	Amino Acid	Tyrosine Metabolism
furaneol sulfate	GCST90200097	5882	Xenobiotics	Food Component/Plant
ascorbic acid 2-sulfate	GCST90200094	8089	Cofactors and Vitamins	Ascorbate and Aldarate Metabolism	HMDB0060649	HMDB0060649
oleoylcholine	GCST90200084	8120	Lipid	Fatty Acid Metabolism (Acyl Choline)	HMDB0240596	HMDB0240596
arachidonoylcholine	GCST90200086	8170	Lipid	Fatty Acid Metabolism (Acyl Choline)	HMDB0240583	HMDB0240583
docosahexaenoylcholine	GCST90200091	7440	Lipid	Fatty Acid Metabolism (Acyl Choline)		HMDB0240647
dihomo-linolenoyl-choline	GCST90200090	6954	Lipid	Fatty Acid Metabolism (Acyl Choline)
caffeic acid sulfate	GCST90200093	7798	Xenobiotics	Food Component/Plant	HMDB0041708	HMDB0041708
1-linoleoyl-2-linolenoyl-GPC (18:2/18:3)*	GCST90200095	8188	Lipid	Phosphatidylcholine (PC)	HMDB0008141	HMDB0008141
1-palmitoleoyl-2-linolenoyl-GPC (16:1/18:3)*	GCST90200102	7540	Lipid	Phosphatidylcholine (PC)	HMDB0008008	HMDB0008008
hexadecadienoate (16:2n6)	GCST90200104	8274	Lipid	Long Chain Polyunsaturated Fatty Acid (n3 and n6)	HMDB0000477	HMDB0000477
palmitoleoylcarnitine (C16:1)*	GCST90200110	8263	Lipid	Fatty Acid Metabolism (Acyl Carnitine, Monounsaturated)		HMDB0240782
pimeloylcarnitine/3-methyladipoylcarnitine (C7-DC)	GCST90200101	7837	Lipid	Fatty Acid Metabolism (Acyl Carnitine, Dicarboxylate)		HMDB0013328
4-hydroxyphenylacetylglutamine	GCST90200106	7752	Peptide	Acetylated Peptides		HMDB0006061
2,3-dihydroxy-2-methylbutyrate	GCST90200112	8018	Amino Acid	Leucine, Isoleucine and Valine Metabolism	HMDB0029576	HMDB0029576
2'-O-methylcytidine	GCST90200694	8122	Nucleotide	Pyrimidine Metabolism, Cytidine containing
2'-O-methyluridine	GCST90200695	7582	Nucleotide	Pyrimidine Metabolism, Uracil containing		HMDB0240328
gamma-glutamyl-alpha-lysine	GCST90200107	8250	Peptide	Gamma-glutamyl Amino Acid
linoleoyl-arachidonoyl-glycerol (18:2/20:4) [1]*	GCST90200103	7731	Lipid	Diacylglycerol	HMDB0007257	HMDB0007257
linoleoyl-arachidonoyl-glycerol (18:2/20:4) [2]*	GCST90200109	7744	Lipid	Diacylglycerol	HMDB0007257	HMDB0007257
perfluorooctanesulfonate (PFOS)	GCST90200100	8218	Xenobiotics	Chemical	HMDB0059586	HMDB0059586	C18142
N-palmitoyl-sphingadienine (d18:2/16:0)*	GCST90200108	7805	Lipid	Ceramides
lactosyl-N-nervonoyl-sphingosine (d18:1/24:1)*	GCST90200098	8265	Lipid	Lactosylceramides (LCER)
glycosyl-N-behenoyl-sphingadienine (d18:2/22:0)*	GCST90200105	8232	Lipid	Hexosylceramides (HCER)
N-stearoyl-sphingadienine (d18:2/18:0)*	GCST90200111	7229	Lipid	Ceramides
N-oleoylserine	GCST90200099	7591	Lipid	Endocannabinoid
sphingadienine	GCST90200120	4533	Lipid	Sphingolipid Synthesis
N-palmitoyl-heptadecasphingosine (d17:1/16:0)*	GCST90200115	7141	Lipid	Ceramides
ceramide (d18:1/14:0, d16:1/16:0)*	GCST90200116	7270	Lipid	Ceramides
ceramide (d18:1/17:0, d17:1/18:0)*	GCST90200121	6073	Lipid	Ceramides
glycosyl ceramide (d18:2/24:1, d18:1/24:2)*	GCST90200118	8251	Lipid	Hexosylceramides (HCER)
glycosyl-N-tricosanoyl-sphingadienine (d18:2/23:0)*	GCST90200114	7274	Lipid	Hexosylceramides (HCER)
glycosyl ceramide (d18:1/23:1, d17:1/24:1)*	GCST90200119	5309	Lipid	Hexosylceramides (HCER)
glycosyl-N-(2-hydroxynervonoyl)-sphingosine (d18:1/24:1(2OH))*	GCST90200117	8012	Lipid	Hexosylceramides (HCER)
stearoylcholine*	GCST90200113	7140	Lipid	Fatty Acid Metabolism (Acyl Choline)	HMDB0240648	HMDB0240648
linoleoylcholine*	GCST90200130	8193	Lipid	Fatty Acid Metabolism (Acyl Choline)	HMDB0013213	HMDB0013213
docosatrienoate (22:3n6)*	GCST90200138	5398	Lipid	Long Chain Polyunsaturated Fatty Acid (n3 and n6)		HMDB0002823
nisinate (24:6n3)	GCST90200122	4765	Lipid	Long Chain Polyunsaturated Fatty Acid (n3 and n6)	HMDB0013025	HMDB0013025
sphingomyelin (d18:0/20:0, d16:0/22:0)*	GCST90200123	8277	Lipid	Dihydrosphingomyelins
sphingomyelin (d18:1/19:0, d19:1/18:0)*	GCST90200131	8256	Lipid	Sphingomyelins
sphingomyelin (d18:2/18:1)*	GCST90200128	8253	Lipid	Sphingomyelins	HMDB0001348	HMDB0001348
sphingomyelin (d18:2/24:2)*	GCST90200124	8140	Lipid	Sphingomyelins
sphingomyelin (d18:2/21:0, d16:2/23:0)*	GCST90200129	8260	Lipid	Sphingomyelins
sphingomyelin (d18:2/23:1)*	GCST90200126	8267	Lipid	Sphingomyelins
sphingomyelin (d18:1/25:0, d19:0/24:1, d20:1/23:0, d19:1/24:0)*	GCST90200134	8126	Lipid	Sphingomyelins
sphingomyelin (d17:2/16:0, d18:2/15:0)*	GCST90200125	8264	Lipid	Sphingomyelins
heneicosapentaenoate (21:5n3)	GCST90200133	4827	Lipid	Long Chain Polyunsaturated Fatty Acid (n3 and n6)
linolenoylcarnitine (C18:3)*	GCST90200132	8195	Lipid	Fatty Acid Metabolism (Acyl Carnitine, Polyunsaturated)
behenoylcarnitine (C22)*	GCST90200127	7368	Lipid	Fatty Acid Metabolism (Acyl Carnitine, Long Chain Saturated)	HMDB0062468	HMDB0062468
arachidoylcarnitine (C20)*	GCST90200135	7682	Lipid	Fatty Acid Metabolism (Acyl Carnitine, Long Chain Saturated)	HMDB0006460	HMDB0006460
lignoceroylcarnitine (C24)*	GCST90200137	8238	Lipid	Fatty Acid Metabolism (Acyl Carnitine, Long Chain Saturated)		HMDB0240665
cerotoylcarnitine (C26)*	GCST90200136	8266	Lipid	Fatty Acid Metabolism (Acyl Carnitine, Long Chain Saturated)	HMDB0006347	HMDB0006347
ximenoylcarnitine (C26:1)*	GCST90200149	8260	Lipid	Fatty Acid Metabolism (Acyl Carnitine, Monounsaturated)
arachidonoylcarnitine (C20:4)	GCST90200150	8202	Lipid	Fatty Acid Metabolism (Acyl Carnitine, Polyunsaturated)	HMDB0006455	HMDB0006455
eicosenoylcarnitine (C20:1)*	GCST90200148	8145	Lipid	Fatty Acid Metabolism (Acyl Carnitine, Monounsaturated)	HMDB0240746	HMDB0240746
dihomo-linoleoylcarnitine (C20:2)*	GCST90200144	7887	Lipid	Fatty Acid Metabolism (Acyl Carnitine, Polyunsaturated)
dihomo-linolenoylcarnitine (C20:3n3 or 6)*	GCST90200139	8092	Lipid	Fatty Acid Metabolism (Acyl Carnitine, Polyunsaturated)
docosahexaenoylcarnitine (C22:6)*	GCST90200146	6287	Lipid	Fatty Acid Metabolism (Acyl Carnitine, Polyunsaturated)
nervonoylcarnitine (C24:1)*	GCST90200143	7880	Lipid	Fatty Acid Metabolism (Acyl Carnitine, Monounsaturated)
glycosyl ceramide (d18:1/20:0, d16:1/22:0)*	GCST90200145	8259	Lipid	Hexosylceramides (HCER)
N,N,N-trimethyl-5-aminovalerate	GCST90200147	8214	Amino Acid	Lysine Metabolism
ethyl alpha-glucopyranoside	GCST90200141	6620	Xenobiotics	Food Component/Plant	HMDB0029968	HMDB0029968
carotene diol (1)	GCST90200142	8256	Cofactors and Vitamins	Vitamin A Metabolism
carotene diol (2)	GCST90200140	8196	Cofactors and Vitamins	Vitamin A Metabolism
carotene diol (3)	GCST90200157	7650	Cofactors and Vitamins	Vitamin A Metabolism
cortolone glucuronide (1)	GCST90200156	8152	Lipid	Corticosteroids
(N(1) + N(8))-acetylspermidine	GCST90200153	8219	Amino Acid	Polyamine Metabolism	HMDB0002189,HMDB0001276	HMDB0002189,HMDB0001276	C01029,C00612
5-dodecenoylcarnitine (C12:1)	GCST90200151	7899	Lipid	Fatty Acid Metabolism (Acyl Carnitine, Monounsaturated)	HMDB13326	HMDB13326
2-furoylcarnitine	GCST90200155	6448	Xenobiotics	Food Component/Plant
2-butenoylglycine	GCST90200152	6253	Lipid	Fatty Acid Metabolism (Acyl Glycine)
hydroxy-CMPF*	GCST90200154	8254	Lipid	Fatty Acid, Dicarboxylate
3-hydroxyoleoylcarnitine	GCST90200158	7532	Lipid	Fatty Acid Metabolism (Acyl Carnitine, Hydroxy)
3-hydroxyphenylacetoylglutamine	GCST90200162	5371	Peptide	Acetylated Peptides
trans-2-hexenoylglycine	GCST90200160	6545	Lipid	Fatty Acid Metabolism (Acyl Glycine)
2-hydroxyarachidate*	GCST90200161	8170	Lipid	Fatty Acid, Monohydroxy		HMDB0061659
dodecenedioate (C12:1-DC)*	GCST90200159	8217	Lipid	Fatty Acid, Dicarboxylate	HMDB0000933	HMDB0000933
hexadecenedioate (C16:1-DC)*	GCST90200164	8248	Lipid	Fatty Acid, Dicarboxylate
octadecenedioate (C18:1-DC)	GCST90200165	8267	Lipid	Fatty Acid, Dicarboxylate
heptenedioate (C7:1-DC)*	GCST90200163	8128	Lipid	Fatty Acid, Dicarboxylate
octadecadienedioate (C18:2-DC)*	GCST90200170	8231	Lipid	Fatty Acid, Dicarboxylate
glucuronide of C12H22O4 (1)*	GCST90200180	5831	Partially Characterized Molecules	Partially Characterized Molecules
3-carboxy-4-methyl-5-pentyl-2-furanpropionate (3-CMPFP)**	GCST90200172	8234	Lipid	Fatty Acid, Dicarboxylate	HMDB0061643	HMDB0061643
glucuronide of C10H18O2 (7)*	GCST90200178	6090	Partially Characterized Molecules	Partially Characterized Molecules
N-acetyl-2-aminooctanoate*	GCST90200183	8253	Lipid	Fatty Acid, Amino	HMDB0059745	HMDB0059745
hydroxyasparagine**	GCST90200168	8206	Amino Acid	Alanine and Aspartate Metabolism	HMDB32332	HMDB32332	C20631
perfluorooctanoate (PFOA)	GCST90200171	8199	Xenobiotics	Chemical	HMDB0059587	HMDB0059587
3-hydroxybutyroylglycine**	GCST90200174	8171	Lipid	Fatty Acid Metabolism (Acyl Glycine)
glyco-beta-muricholate**	GCST90200179	7206	Lipid	Primary Bile Acid Metabolism
N-methylhydroxyproline**	GCST90200177	6902	Amino Acid	Urea cycle; Arginine and Proline Metabolism
N,N,N-trimethyl-alanylproline betaine (TMAP)	GCST90200181	8220	Amino Acid	Urea cycle; Arginine and Proline Metabolism	HMDB0240365	HMDB0240365
3-formylindole	GCST90200184	8256	Xenobiotics	Food Component/Plant	HMDB29737	HMDB29737	C08493
gamma-glutamylcitrulline*	GCST90200185	8163	Peptide	Gamma-glutamyl Amino Acid
glycine conjugate of C10H12O2*	GCST90200182	6177	Partially Characterized Molecules	Partially Characterized Molecules
glycine conjugate of C10H14O2 (1)*	GCST90200175	8128	Partially Characterized Molecules	Partially Characterized Molecules
glutamine conjugate of C7H12O2*	GCST90200167	7881	Partially Characterized Molecules	Partially Characterized Molecules
glutamine conjugate of C6H10O2 (1)*	GCST90200176	7980	Partially Characterized Molecules	Partially Characterized Molecules
glutamine conjugate of C6H10O2 (2)*	GCST90200173	8233	Partially Characterized Molecules	Partially Characterized Molecules
dihydroferulic acid sulfate	GCST90200166	5188	Xenobiotics	Food Component/Plant	HMDB0041724	HMDB0041724
sphingomyelin (d17:1/14:0, d16:1/15:0)*	GCST90200169	8267	Lipid	Sphingomyelins
tetradecadienoate (14:2)*	GCST90200187	8255	Lipid	Long Chain Polyunsaturated Fatty Acid (n3 and n6)	HMDB0000560	HMDB0000560
8-methoxykynurenate	GCST90200186	6938	Amino Acid	Tryptophan Metabolism	HMDB0060426	HMDB0060426	C05830
3-amino-2-piperidone	GCST90200188	8237	Amino Acid	Urea cycle; Arginine and Proline Metabolism	HMDB0000323	HMDB0000323
N,N-dimethylalanine	GCST90200192	8219	Amino Acid	Alanine and Aspartate Metabolism
3-indoleglyoxylic acid	GCST90200205	7848	Xenobiotics	Food Component/Plant
2,2'-Methylenebis(6-tert-butyl-p-cresol)	GCST90200196	7397	Xenobiotics	Chemical
ethyl beta-glucopyranoside	GCST90200193	8152	Xenobiotics	Food Component/Plant	HMDB0029968	HMDB0029968
2-hydroxysebacate	GCST90200198	7865	Lipid	Fatty Acid, Dicarboxylate	HMDB0000424	HMDB0000424
ascorbic acid 3-sulfate*	GCST90200199	8186	Cofactors and Vitamins	Ascorbate and Aldarate Metabolism		HMDB0240641
6-bromotryptophan	GCST90200201	8214	Amino Acid	Tryptophan Metabolism
delta-CEHC	GCST90200202	6233	Cofactors and Vitamins	Tocopherol Metabolism
N6,N6-dimethyllysine	GCST90200696	8265	Amino Acid	Lysine Metabolism	HMDB0013287	HMDB0013287	C05545
N-lactoyl phenylalanine	GCST90200194	8223	Amino Acid	Phenylalanine Metabolism	HMDB0062175	HMDB0062175
N-lactoyl tyrosine	GCST90200191	6389	Amino Acid	Tyrosine Metabolism	HMDB0062177	HMDB0062177
N-lactoyl valine	GCST90200200	8133	Amino Acid	Leucine, Isoleucine and Valine Metabolism	HMDB0062181	HMDB0062181
N-lactoyl leucine	GCST90200197	7526	Amino Acid	Leucine, Isoleucine and Valine Metabolism	HMDB0062176	HMDB0062176
N-lactoyl isoleucine	GCST90200197	7526	Amino Acid	Leucine, Isoleucine and Valine Metabolism	HMDB0062180	HMDB0062180
dodecadienoate (12:2)*	GCST90200190	8244	Lipid	Fatty Acid, Dicarboxylate
indoleacetoylcarnitine*	GCST90200203	7777	Amino Acid	Tryptophan Metabolism
N-acetyl-isoputreanine	GCST90200195	8236	Amino Acid	Polyamine Metabolism		HMDB0094713
glucuronide of piperine metabolite C17H21NO3 (3)*	GCST90200189	6512	Xenobiotics	Food Component/Plant
glucuronide of piperine metabolite C17H21NO3 (4)*	GCST90200208	7833	Xenobiotics	Food Component/Plant
glucuronide of piperine metabolite C17H21NO3 (5)*	GCST90200212	6582	Xenobiotics	Food Component/Plant
sulfate of piperine metabolite C16H19NO3 (2)*	GCST90200210	7950	Xenobiotics	Food Component/Plant
sulfate of piperine metabolite C16H19NO3 (3)*	GCST90200209	7705	Xenobiotics	Food Component/Plant
sulfate of piperine metabolite C18H21NO3 (1)*	GCST90200206	7021	Xenobiotics	Food Component/Plant
sulfate of piperine metabolite C18H21NO3 (3)*	GCST90200216	7006	Xenobiotics	Food Component/Plant
2-naphthol sulfate	GCST90200213	7673	Xenobiotics	Chemical
(2,4 or 2,5)-dimethylphenol sulfate	GCST90200217	5189	Xenobiotics	Food Component/Plant
4-ethylcatechol sulfate	GCST90200215	8222	Xenobiotics	Benzoate Metabolism
11beta-hydroxyandrosterone glucuronide	GCST90200214	8081	Lipid	Androgenic Steroids		HMDB0010351
11beta-hydroxyetiocholanolone glucuronide*	GCST90200218	7220	Lipid	Androgenic Steroids
N2-acetyl,N6,N6-dimethyllysine	GCST90200697	7891	Amino Acid	Lysine Metabolism
N2-acetyl,N6-methyllysine	GCST90200698	8069	Amino Acid	Lysine Metabolism
cholic acid glucuronide	GCST90200219	4414	Lipid	Primary Bile Acid Metabolism	HMDB0002577	HMDB0002577
deoxycholic acid glucuronide	GCST90200699	8060	Lipid	Secondary Bile Acid Metabolism	HMDB0002596	HMDB0002596
4-allylcatechol sulfate	GCST90200220	8139	Xenobiotics	Benzoate Metabolism
3-hydroxypyridine glucuronide	GCST90200211	5882	Xenobiotics	Chemical
methyl vanillate sulfate	GCST90200207	4303	Xenobiotics	Food Component/Plant
4-methylhexanoylglutamine	GCST90200223	5576	Lipid	Fatty Acid Metabolism (Acyl Glutamine)
glycoursodeoxycholic acid sulfate (1)	GCST90200221	6622	Lipid	Secondary Bile Acid Metabolism		HMDB0002409
dihydrocaffeate sulfate (2)	GCST90200222	6519	Xenobiotics	Food Component/Plant
lithocholate sulfate (1)	GCST90200231	7891	Lipid	Secondary Bile Acid Metabolism
3-hydroxyhexanoylcarnitine (1)	GCST90200228	8227	Lipid	Fatty Acid Metabolism (Acyl Carnitine, Hydroxy)
2-ketocaprylate	GCST90200224	8240	Amino Acid	Leucine, Isoleucine and Valine Metabolism	HMDB13211	HMDB13211
2,6-dihydroxybenzoic acid	GCST90200229	8269	Xenobiotics	Drug - Topical Agents	HMDB0013676	HMDB0013676
3-ethylcatechol sulfate (1)	GCST90200230	7062	Xenobiotics	Food Component/Plant
3-ethylcatechol sulfate (2)	GCST90200227	4814	Xenobiotics	Food Component/Plant
4-acetylcatechol sulfate (1)	GCST90200232	7565	Xenobiotics	Food Component/Plant
2,3-dihydroxy-5-methylthio-4-pentenoate (DMTPA)*	GCST90200233	8225	Amino Acid	Methionine, Cysteine, SAM and Taurine Metabolism	HMDB0240388	HMDB0240388
5-hydroxy-2-methylpyridine sulfate	GCST90200226	6977	Xenobiotics	Chemical
3-hydroxy-2-methylpyridine sulfate	GCST90200225	7446	Xenobiotics	Chemical
hydroxypalmitoyl sphingomyelin (d18:1/16:0(OH))**	GCST90200243	8260	Lipid	Sphingomyelins
5-hydroxymethyl-2-furoylcarnitine*	GCST90200244	4803	Xenobiotics	Food Component/Plant
taurochenodeoxycholic acid 3-sulfate	GCST90200242	7157	Lipid	Secondary Bile Acid Metabolism	HMDB0002486	HMDB0002486
tetradecadienedioate (C14:2-DC)*	GCST90200239	7857	Lipid	Fatty Acid, Dicarboxylate
pregnenetriol sulfate*	GCST90200241	8233	Lipid	Pregnenolone Steroids
pregnenetriol disulfate*	GCST90200238	8228	Lipid	Pregnenolone Steroids
eicosenedioate (C20:1-DC)*	GCST90200245	7861	Lipid	Fatty Acid, Dicarboxylate
hydroxy-N6,N6,N6-trimethyllysine*	GCST90200240	8190	Amino Acid	Lysine Metabolism
undecenoylcarnitine (C11:1)	GCST90200236	8253	Lipid	Fatty Acid Metabolism (Acyl Carnitine, Monounsaturated)
levulinoylcarnitine	GCST90200247	7197	Xenobiotics	Food Component/Plant
3-hydroxydecanoylcarnitine	GCST90200246	8237	Lipid	Fatty Acid Metabolism (Acyl Carnitine, Hydroxy)	HMDB0061636	HMDB0061636	HMDB0033897
palmitoyl-sphingosine-phosphoethanolamine (d18:1/16:0)	GCST90200237	8140	Lipid	Ceramide PEs
picolinoylglycine	GCST90200234	7862	Lipid	Fatty Acid Metabolism (Acyl Glycine)	HMDB0059766	HMDB0059766
succinoyltaurine	GCST90200235	7897	Amino Acid	Methionine, Cysteine, SAM and Taurine Metabolism
3,5-dichloro-2,6-dihydroxybenzoic acid	GCST90200252	8218	Xenobiotics	Chemical
(S)-a-amino-omega-caprolactam	GCST90200254	8185	Xenobiotics	Food Component/Plant			C02837
metabolonic lactone sulfate	GCST90200257	8203	Partially Characterized Molecules	Partially Characterized Molecules
vanillic acid glycine	GCST90200253	7512	Xenobiotics	Food Component/Plant	HMDB0060026	HMDB0060026
2-hydroxy-4-(methylthio)butanoic acid	GCST90200258	8255	Amino Acid	Methionine, Cysteine, SAM and Taurine Metabolism	HMDB0037115	HMDB0037115
branched chain 14:0 dicarboxylic acid**	GCST90200260	7990	Lipid	Fatty Acid, Dicarboxylate
pentose acid*	GCST90200259	8235	Partially Characterized Molecules	Partially Characterized Molecules	HMDB0000892	HMDB0000892	C00803
N-succinyl-phenylalanine	GCST90200262	6199	Amino Acid	Phenylalanine Metabolism
(2 or 3)-decenoate (10:1n7 or n8)	GCST90200263	8124	Lipid	Medium Chain Fatty Acid
S-carboxyethylcysteine	GCST90200261	8010	Amino Acid	Methionine, Cysteine, SAM and Taurine Metabolism
dibutyl sulfosuccinate	GCST90200256	8099	Xenobiotics	Chemical
branched-chain, straight-chain, or cyclopropyl 10:1 fatty acid (1)*	GCST90200251	8265	Partially Characterized Molecules	Partially Characterized Molecules
3-bromo-5-chloro-2,6-dihydroxybenzoic acid*	GCST90200255	8127	Xenobiotics	Chemical
branched-chain, straight-chain, or cyclopropyl 12:1 fatty acid*	GCST90200249	8256	Partially Characterized Molecules	Partially Characterized Molecules
decadienedioic acid (C10:2-DC)**	GCST90200700	8131	Lipid	Fatty Acid, Dicarboxylate
deoxycholic acid 12-sulfate*	GCST90200250	7438	Lipid	Secondary Bile Acid Metabolism
cis-3,4-methyleneheptanoate	GCST90200248	8223	Lipid	Fatty Acid, Branched
cis-3,4-methyleneheptanoylcarnitine	GCST90200266	8259	Lipid	Fatty Acid Metabolism (Acyl Carnitine, Medium Chain)
N-acetyl-2-aminoadipate	GCST90200268	7606	Amino Acid	Lysine Metabolism		HMDB0062715	C12986
2-methoxyhydroquinone sulfate (1)	GCST90200270	7487	Xenobiotics	Benzoate Metabolism
2-methoxyhydroquinone sulfate (2)	GCST90200273	5778	Xenobiotics	Benzoate Metabolism
2,4-di-tert-butylphenol	GCST90200276	8251	Xenobiotics	Chemical		HMDB0013816
3-hydroxyoctanoylcarnitine (1)	GCST90200272	8245	Lipid	Fatty Acid Metabolism (Acyl Carnitine, Hydroxy)		HMDB0061634
3-hydroxyoctanoylcarnitine (2)	GCST90200278	8243	Lipid	Fatty Acid Metabolism (Acyl Carnitine, Hydroxy)		HMDB0061634
cis-3,4-methyleneheptanoylglycine	GCST90200274	8106	Lipid	Fatty Acid Metabolism (Acyl Glycine)
bilirubin degradation product, C16H18N2O5 (1)**	GCST90200277	7864	Partially Characterized Molecules	Partially Characterized Molecules
bilirubin degradation product, C16H18N2O5 (2)**	GCST90200275	8252	Partially Characterized Molecules	Partially Characterized Molecules
bilirubin degradation product, C17H18N2O4 (1)**	GCST90200701	8254	Partially Characterized Molecules	Partially Characterized Molecules
bilirubin degradation product, C17H18N2O4 (2)**	GCST90200702	8255	Partially Characterized Molecules	Partially Characterized Molecules
bilirubin degradation product, C17H18N2O4 (3)**	GCST90200703	8253	Partially Characterized Molecules	Partially Characterized Molecules
bilirubin degradation product, C17H20N2O5 (1)**	GCST90200269	8252	Partially Characterized Molecules	Partially Characterized Molecules
bilirubin degradation product, C17H20N2O5 (2)**	GCST90200264	8254	Partially Characterized Molecules	Partially Characterized Molecules
tetrahydrocortisol glucuronide	GCST90200267	8182	Lipid	Corticosteroids
bilirubin degradation product, C16H18N2O5 (3)**	GCST90200271	7970	Partially Characterized Molecules	Partially Characterized Molecules
bilirubin degradation product, C16H18N2O5 (4)**	GCST90200265	8159	Partially Characterized Molecules	Partially Characterized Molecules
X-07765	GCST90200453	8127	Unknown
X-10458	GCST90200461	7970	Unknown
X-11299	GCST90200462	8203	Unknown
X-11308	GCST90200456	8253	Unknown
X-11315	GCST90200458	8139	Unknown
X-11372	GCST90200460	8251	Unknown
X-11381	GCST90200471	8225	Unknown
X-11444	GCST90200474	8206	Unknown
X-11470	GCST90200470	8134	Unknown
X-11478	GCST90200463	8242	Unknown
X-11483	GCST90200469	7798	Unknown
X-11632	GCST90200466	7784	Unknown
X-11787	GCST90200465	8247	Unknown
X-11795	GCST90200473	8238	Unknown
X-11843	GCST90200476	7230	Unknown
X-11847	GCST90200468	7193	Unknown
X-11849	GCST90200464	7679	Unknown
X-11850	GCST90200472	7629	Unknown
X-11852	GCST90200467	7295	Unknown
X-11858	GCST90200475	6008	Unknown
X-11880	GCST90200487	8206	Unknown
X-12007	GCST90200494	8002	Unknown
X-12013	GCST90200493	5848	Unknown
X-12026	GCST90200491	8180	Unknown
X-12100	GCST90200485	8210	Unknown
X-12101	GCST90200490	8217	Unknown
X-12104	GCST90200481	7194	Unknown
X-12112	GCST90200708	8211	Unknown
X-12117	GCST90200488	7379	Unknown
X-12127	GCST90200477	5878	Unknown
X-12193	GCST90200482	7705	Unknown
X-12216	GCST90200483	8181	Unknown
X-12221	GCST90200478	6819	Unknown
X-12261	GCST90200486	4347	Unknown
X-12283	GCST90200479	7763	Unknown
X-12306	GCST90200484	6054	Unknown
X-12407	GCST90200489	6534	Unknown
X-12410	GCST90200480	7442	Unknown
X-12411	GCST90200492	8174	Unknown
X-12462	GCST90200495	8236	Unknown
X-12544	GCST90200509	7471	Unknown
X-12680	GCST90200510	8255	Unknown
X-12701	GCST90200499	6278	Unknown
X-12707	GCST90200502	7461	Unknown
X-12714	GCST90200496	6870	Unknown
X-12729	GCST90200503	7446	Unknown
X-12730	GCST90200498	7133	Unknown
X-12731	GCST90200501	5770	Unknown
X-12738	GCST90200508	5874	Unknown
X-12740	GCST90200497	6449	Unknown
X-12798	GCST90200709	8186	Unknown
X-12812	GCST90200506	6435	Unknown
X-12816	GCST90200500	5190	Unknown
X-12818	GCST90200505	6246	Unknown
X-12822	GCST90200507	7957	Unknown
X-12830	GCST90200504	5725	Unknown
X-12839	GCST90200518	4867	Unknown
X-12844	GCST90200523	8231	Unknown
X-12847	GCST90200516	7790	Unknown
X-12849	GCST90200515	7555	Unknown
X-12851	GCST90200514	7385	Unknown
X-12906	GCST90200511	7896	Unknown
X-13007	GCST90200520	6270	Unknown
X-13431	GCST90200710	8161	Unknown
X-13507	GCST90200513	7936	Unknown
X-13553	GCST90200517	8118	Unknown
X-13684	GCST90200512	8112	Unknown
X-13695	GCST90200524	6486	Unknown
X-13723	GCST90200525	5269	Unknown
X-13728	GCST90200522	7905	Unknown
X-13729	GCST90200519	7724	Unknown
X-13844	GCST90200521	7501	Unknown
X-13866	GCST90200527	8252	Unknown
X-14056	GCST90200526	8242	Unknown
X-14939	GCST90200539	8250	Unknown
X-15461	GCST90200540	8144	Unknown
X-15486	GCST90200533	8236	Unknown
X-15503	GCST90200543	8237	Unknown
X-15523	GCST90200541	8071	Unknown
X-15728	GCST90200542	7874	Unknown
X-16087	GCST90200537	7071	Unknown
X-16124	GCST90200544	5337	Unknown
X-16397	GCST90200529	8057	Unknown
X-16580	GCST90200534	8254	Unknown
X-16935	GCST90200532	7804	Unknown
X-16964	GCST90200531	8048	Unknown
X-17010	GCST90200538	7879	Unknown
X-17146	GCST90200528	7778	Unknown
X-17325	GCST90200535	7448	Unknown
X-17328	GCST90200536	5856	Unknown
X-17335	GCST90200530	7747	Unknown
X-17346	GCST90200554	6459	Unknown
X-17351	GCST90200560	7281	Unknown
X-17354	GCST90200546	5375	Unknown
X-17357	GCST90200550	8041	Unknown
X-17367	GCST90200549	6092	Unknown
X-17438	GCST90200545	6913	Unknown
X-17653	GCST90200553	8025	Unknown
X-17654	GCST90200547	7690	Unknown
X-17676	GCST90200548	8118	Unknown
X-17685	GCST90200557	7327	Unknown
X-17690	GCST90200555	7043	Unknown
X-18345	GCST90200556	5476	Unknown
X-18779	GCST90200561	8144	Unknown
X-18886	GCST90200551	8198	Unknown
X-18887	GCST90200552	6790	Unknown
X-18888	GCST90200558	6974	Unknown
X-18901	GCST90200559	8128	Unknown
X-18913	GCST90200569	8271	Unknown
X-18921	GCST90200570	8257	Unknown
X-18922	GCST90200578	8174	Unknown
X-18935	GCST90200573	4952	Unknown
X-19141	GCST90200711	8244	Unknown
X-19299	GCST90200572	6100	Unknown
X-19438	GCST90200568	7259	Unknown
X-21258	GCST90200565	8198	Unknown
X-21283	GCST90200575	7055	Unknown
X-21285	GCST90200576	6180	Unknown
X-21286	GCST90200562	8231	Unknown
X-21310	GCST90200574	7801	Unknown
X-21312	GCST90200577	4897	Unknown
X-21319	GCST90200564	8109	Unknown
X-21339	GCST90200571	8203	Unknown
X-21353	GCST90200567	8265	Unknown
X-21355	GCST90200563	8257	Unknown
X-21364	GCST90200566	8203	Unknown
X-21383	GCST90200591	8226	Unknown
X-21441	GCST90200581	8030	Unknown
X-21442	GCST90200579	6827	Unknown
X-21467	GCST90200594	8195	Unknown
X-21470	GCST90200590	7700	Unknown
X-21471	GCST90200586	7982	Unknown
X-21607	GCST90200592	7975	Unknown
X-21733	GCST90200587	6916	Unknown
X-21736	GCST90200584	8232	Unknown
X-21742	GCST90200588	5918	Unknown
X-21752	GCST90200582	6526	Unknown
X-21796	GCST90200580	8130	Unknown
X-21807	GCST90200583	5602	Unknown
X-21821	GCST90200589	7699	Unknown
X-21829	GCST90200585	8217	Unknown
X-21834	GCST90200593	7466	Unknown
X-21845	GCST90200605	4874	Unknown
X-22162	GCST90200608	8249	Unknown
X-22509	GCST90200606	5423	Unknown
X-22520	GCST90200602	5389	Unknown
X-22771	GCST90200598	8087	Unknown
X-22776	GCST90200595	6944	Unknown
X-22834	GCST90200597	6531	Unknown
X-23276	GCST90200604	5407	Unknown
X-23587	GCST90200609	7662	Unknown
X-23593	GCST90200610	7988	Unknown
X-23636	GCST90200611	8251	Unknown
X-23639	GCST90200599	8272	Unknown
X-23641	GCST90200603	6673	Unknown
X-23644	GCST90200607	8250	Unknown
X-23648	GCST90200600	7357	Unknown
X-23654	GCST90200601	8241	Unknown
X-23655	GCST90200596	6764	Unknown
X-23659	GCST90200616	8176	Unknown
X-23665	GCST90200617	8214	Unknown
X-23678	GCST90200612	5745	Unknown
X-23680	GCST90200613	8215	Unknown
X-23739	GCST90200621	8249	Unknown
X-23780	GCST90200614	7878	Unknown
X-23782	GCST90200618	8263	Unknown
X-23974	GCST90200615	7752	Unknown
X-23997	GCST90200622	7804	Unknown
X-24241	GCST90200623	8053	Unknown
X-24243	GCST90200620	7540	Unknown
X-24295	GCST90200619	7987	Unknown
X-24306	GCST90200631	8074	Unknown
X-24307	GCST90200632	8119	Unknown
X-24328	GCST90200624	7807	Unknown
X-24334	GCST90200633	6975	Unknown
X-24337	GCST90200629	8088	Unknown
X-24344	GCST90200627	5457	Unknown
X-24418	GCST90200626	5952	Unknown
X-24456	GCST90200625	6523	Unknown
X-24494	GCST90200635	6767	Unknown
X-24518	GCST90200634	6131	Unknown
X-24531	GCST90200637	6455	Unknown
X-24544	GCST90200636	7939	Unknown
X-24546	GCST90200630	6391	Unknown
X-24556	GCST90200628	8004	Unknown
X-24565	GCST90200645	4364	Unknown
X-24585	GCST90200648	8241	Unknown
X-24588	GCST90200649	8239	Unknown
X-24728	GCST90200644	8160	Unknown
X-24736	GCST90200647	4846	Unknown
X-24757	GCST90200639	6251	Unknown
X-24795	GCST90200642	4986	Unknown
X-24801	GCST90200646	8059	Unknown
X-24811	GCST90200638	6349	Unknown
X-24812	GCST90200653	7878	Unknown
X-24947	GCST90200651	8002	Unknown
X-24949	GCST90200652	7174	Unknown
X-24951	GCST90200643	8208	Unknown
X-24970	GCST90200641	8263	Unknown
X-24978	GCST90200640	5151	Unknown
X-25109	GCST90200650	7477	Unknown
X-25172	GCST90200659	8117	Unknown
X-25217	GCST90200654	4098	Unknown
X-25265	GCST90200658	7916	Unknown
X-25271	GCST90200667	7906	Unknown
X-25343	GCST90200666	8195	Unknown
X-25371	GCST90200656	8205	Unknown
X-25419	GCST90200657	7994	Unknown
X-25420	GCST90200663	8271	Unknown
X-25422	GCST90200661	8210	Unknown
X-25433	GCST90200665	6516	Unknown
X-25519	GCST90200669	8080	Unknown
X-25520	GCST90200668	7997	Unknown
X-25790	GCST90200662	8221	Unknown
X-25810	GCST90200664	8167	Unknown
X-25828	GCST90200655	8156	Unknown
X-25957	GCST90200660	7335	Unknown
X-26054	GCST90200672	8046	Unknown
X-26109	GCST90200671	6992	Unknown
X-26111	GCST90200670	8002	Unknown

## Sheet: Table S2
Table S2. Harmonization data of 1091 metabolites and postherpetic neuralgia
SNP	effect_allele.exposure	other_allele.exposure	effect_allele.outcome	other_allele.outcome	beta.exposure	beta.outcome	eaf.exposure	eaf.outcome	remove	palindromic	ambiguous	id.outcome	pos.outcome	pval.outcome	se.outcome	samplesize.outcome	outcome	mr_keep.outcome	pval_origin.outcome	se.exposure	pval.exposure	samplesize.exposure	exposure	mr_keep.exposure	pval_origin.exposure	id.exposure	action	mr_keep	R2	F
rs9661233	T	A	T	A	0.0848467	-0.00186611	0.331342	0.288585	FALSE	TRUE	FALSE	0Blu02	173874913	0.983174	0.0884849	330690	postherpetic neuralgia	TRUE	reported	0.019208	9.99608e-06	6054	X-12306 levels || GCST90200484	TRUE	reported	xgDnVH	2	TRUE	0.00321267	19.5057
rs137915919	T	C	T	C	0.375661	0.871136	0.0153361	0.0103134	FALSE	FALSE	FALSE	XYZhJM	52867867	0.0348899	0.412933	330690	postherpetic neuralgia	TRUE	reported	0.085038	9.98167e-06	4661	Tauro-beta-muricholate levels || GCST90199719	TRUE	reported	ajA96T	2	TRUE	0.00416939	19.5065
rs74625392	T	C	T	C	0.146661	-0.135961	0.0557596	0.055284	FALSE	FALSE	FALSE	otjS86	216775497	0.440453	0.176245	330690	postherpetic neuralgia	TRUE	reported	0.0332025	9.99973e-06	8247	Valine levels || GCST90200442	TRUE	reported	MlBq3E	2	TRUE	0.00236029	19.5066
rs111939934	C	A	C	A	-0.296912	-0.215655	0.0130615	0.0400486	FALSE	FALSE	FALSE	WTFgoA	68088077	0.291152	0.204297	330690	postherpetic neuralgia	TRUE	reported	0.0672176	9.99971e-06	8227	1-palmitoleoyl-GPC (16:1) levels || GCST90199777	TRUE	reported	ICAlWU	2	TRUE	0.00236602	19.5067
rs68175566	T	G	T	G	0.0914147	-0.0633005	0.164215	0.129433	FALSE	FALSE	FALSE	9Yinnr	123645742	0.599057	0.120399	330690	postherpetic neuralgia	TRUE	reported	0.0206951	9.99774e-06	8270	1-arachidonoyl-GPE (20:4n6) levels || GCST90199791	TRUE	reported	39BTqx	2	TRUE	0.00235379	19.5071
rs143766341	G	A	G	A	-0.272932	-0.10091	0.0182277	0.00539929	FALSE	FALSE	FALSE	O6x1Dj	123575586	0.856103	0.55648	330690	postherpetic neuralgia	TRUE	reported	0.0617873	9.99499e-06	7368	Behenoylcarnitine (C22) levels || GCST90200127	TRUE	reported	7scRrG	2	TRUE	0.00264127	19.5071
rs114264974	G	A	G	A	0.33814	0.899987	0.0176545	0.0128337	FALSE	FALSE	FALSE	SsJLAc	141580492	0.0120337	0.358396	330690	postherpetic neuralgia	TRUE	reported	0.0765436	9.97994e-06	4765	Nisinate (24:6n3) levels || GCST90200122	TRUE	reported	pdT56R	2	TRUE	0.00407885	19.5071
rs78818599	G	T	G	T	-0.215533	-0.418013	0.0250279	0.0506121	FALSE	FALSE	FALSE	MAcdvP	179875859	0.0232333	0.184181	330690	postherpetic neuralgia	TRUE	reported	0.0487937	9.99777e-06	8128	5-hydroxylysine levels || GCST90199634	TRUE	reported	4Rue1Q	2	TRUE	0.00239483	19.5071
rs4313019	A	C	A	C	0.249955	-0.0608522	0.0218484	0.03431	FALSE	FALSE	FALSE	lxbXdd	148091000	0.78387	0.221863	330690	postherpetic neuralgia	TRUE	reported	0.0565855	9.99391e-06	7229	N-formylphenylalanine levels || GCST90199980	TRUE	reported	isrGOa	2	TRUE	0.00269193	19.5071
rs73121585	A	C	A	C	-0.286922	-1.03573	0.0186813	0.00224272	FALSE	FALSE	FALSE	F1XQQw	78579458	0.258416	0.91646	330690	postherpetic neuralgia	TRUE	reported	0.0649528	9.98952e-06	6378	2-linoleoylglycerol (18:2) levels || GCST90199685	TRUE	reported	95IVtM	2	TRUE	0.00305015	19.5072
rs11147620	G	A	G	A	-0.313883	0.207608	0.0203953	0.0122048	FALSE	FALSE	FALSE	SsJLAc	20296013	0.573396	0.368716	330690	postherpetic neuralgia	TRUE	reported	0.0710524	9.97891e-06	4765	Nisinate (24:6n3) levels || GCST90200122	TRUE	reported	pdT56R	2	TRUE	0.00407887	19.5072
rs34012614	A	G	A	G	0.215819	0.0564104	0.0487446	0.079992	FALSE	FALSE	FALSE	FU6SRM	143331981	0.702265	0.147569	330690	postherpetic neuralgia	TRUE	reported	0.048853	9.97518e-06	4429	Chiro-inositol levels || GCST90199843	TRUE	reported	kWr5u0	2	TRUE	0.00438714	19.5075
rs12680514	G	A	G	A	0.151968	0.262278	0.0521137	0.0264032	FALSE	FALSE	FALSE	W8THtc	32108983	0.290965	0.248368	330690	postherpetic neuralgia	TRUE	reported	0.0344032	9.99673e-06	8244	X-19141 levels || GCST90200711	TRUE	reported	4hGAu9	2	TRUE	0.00236125	19.5075
rs1864002	G	A	G	A	0.201955	-0.0870287	0.0288986	0.0284725	FALSE	FALSE	FALSE	dBvLgP	142358805	0.719441	0.242281	330690	postherpetic neuralgia	TRUE	reported	0.0457194	9.99501e-06	8263	Bilirubin (E,E) levels || GCST90200686	TRUE	reported	yIJWkh	2	TRUE	0.00235584	19.5076
rs17108445	C	A	C	A	-0.165932	0.463086	0.0442699	0.0205988	FALSE	FALSE	FALSE	3B3RRl	70629176	0.108153	0.288249	330690	postherpetic neuralgia	TRUE	reported	0.0375643	9.99454e-06	8241	1-stearoyl-2-linoleoyl-GPE (18:0/18:2) levels || GCST90200039	TRUE	reported	R60Fl6	2	TRUE	0.00236212	19.5076
rs117771460	A	G	A	G	0.258449	0.0668922	0.0171124	0.0143307	FALSE	FALSE	FALSE	jgpG8E	39659519	0.845991	0.344387	330690	postherpetic neuralgia	TRUE	reported	0.0585085	9.99466e-06	8171	1-methyl-5-imidazoleacetate levels || GCST90199901	TRUE	reported	DJO6WV	2	TRUE	0.00238232	19.5077
rs72721863	C	T	C	T	0.13713	-0.2049	0.0837942	0.100612	FALSE	FALSE	FALSE	GfheN5	149260010	0.12736	0.134396	330690	postherpetic neuralgia	TRUE	reported	0.0310429	9.9886e-06	6517	Alliin levels || GCST90199919	TRUE	reported	72pJGu	2	TRUE	0.00298534	19.5077
rs148444006	T	C	T	C	0.241318	0.117091	0.0205421	0.0373429	FALSE	FALSE	FALSE	5GC6mu	88071519	0.582896	0.213218	330690	postherpetic neuralgia	TRUE	reported	0.0546302	9.99464e-06	8228	Phenylalanine levels || GCST90200396	TRUE	reported	DRMq03	2	TRUE	0.00236587	19.5078
rs144599514	A	G	A	G	-0.196808	-0.0225862	0.0292212	0.0356922	FALSE	FALSE	FALSE	dCocbD	94314382	0.918017	0.219429	330690	postherpetic neuralgia	TRUE	reported	0.0445539	9.99345e-06	8247	X-11787 levels || GCST90200465	TRUE	reported	ejIPuc	2	TRUE	0.00236043	19.5078
rs62066054	A	G	A	G	-0.0718779	0.187252	0.302521	0.319551	FALSE	FALSE	FALSE	sJUipv	9878711	0.0294849	0.0860163	330690	postherpetic neuralgia	TRUE	reported	0.0162719	9.99387e-06	8254	Myristoyl dihydrosphingomyelin (d18:0/14:0) levels || GCST90200049	TRUE	reported	gkuGp3	2	TRUE	0.00235844	19.5078
rs149252134	C	A	C	A	-0.154236	-0.0619146	0.0519035	0.0670295	FALSE	FALSE	FALSE	5GC6mu	42102659	0.698374	0.159773	330690	postherpetic neuralgia	TRUE	reported	0.0349162	9.99307e-06	8228	Phenylalanine levels || GCST90200396	TRUE	reported	DRMq03	2	TRUE	0.00236589	19.508
rs55763939	A	G	A	G	0.103747	0.106469	0.251556	0.258049	FALSE	FALSE	FALSE	BqGGqt	187560706	0.245742	0.0917238	330690	postherpetic neuralgia	TRUE	reported	0.0234843	9.97545e-06	4814	3-ethylcatechol sulfate (2) levels || GCST90200227	TRUE	reported	2Si3Ch	2	TRUE	0.00403769	19.5081
rs665474	T	A	T	A	0.0744593	0.0685791	0.281624	0.384428	FALSE	TRUE	FALSE	699kxY	29415783	0.405606	0.0824613	330690	postherpetic neuralgia	TRUE	reported	0.0168561	9.99158e-06	8212	Glycerophosphorylcholine (GPC) levels || GCST90199629	TRUE	reported	iYLjLB	2	TRUE	0.00237052	19.5082
rs58411334	T	G	T	G	-0.113556	-0.178189	0.0974231	0.105489	FALSE	FALSE	FALSE	Zf0sj4	75756305	0.171535	0.130323	330690	postherpetic neuralgia	TRUE	reported	0.0257068	9.99203e-06	8253	1-stearoyl-2-arachidonoyl-gpc (18:0/20:4) levels || GCST90200685	TRUE	reported	Lcdg77	2	TRUE	0.00235878	19.5083
rs7077523	G	A	G	A	-0.195845	-0.0870045	0.970279	0.98929	FALSE	FALSE	FALSE	JikE8S	94122591	0.825485	0.394586	330690	postherpetic neuralgia	TRUE	reported	0.0443352	9.99093e-06	8238	Urea levels || GCST90200417	TRUE	reported	IkD0kT	2	TRUE	0.00236308	19.5084
rs4503137	T	G	T	G	-0.0769039	-0.176707	0.701598	0.65145	FALSE	FALSE	FALSE	OxGZkh	18134446	0.0359898	0.0842647	330690	postherpetic neuralgia	TRUE	reported	0.0174093	9.98952e-06	7959	1-methylxanthine levels || GCST90199763	TRUE	reported	9TWnm8	2	TRUE	0.00244575	19.5085
rs140037708	C	G	C	G	0.203466	0.0229659	0.0281664	0.0357107	FALSE	TRUE	FALSE	gFUoES	11408753	0.91551	0.216474	330690	postherpetic neuralgia	TRUE	reported	0.0460601	9.98963e-06	8260	Ximenoylcarnitine (C26:1) levels || GCST90200149	TRUE	reported	7JzBt8	2	TRUE	0.00235683	19.5087
rs2663277	C	T	C	T	-0.0671724	-0.130197	0.501493	0.376721	FALSE	FALSE	FALSE	PgUnqA	125264247	0.117125	0.0830893	330690	postherpetic neuralgia	TRUE	reported	0.0152063	9.98921e-06	8210	5-methylthioadenosine (mta) levels || GCST90200359	TRUE	reported	ITXPN6	2	TRUE	0.00237116	19.5087
rs62483510	C	G	C	G	-0.279147	-0.15218	0.0169413	0.011367	FALSE	TRUE	FALSE	MsiJTS	101309662	0.691735	0.383807	330690	postherpetic neuralgia	TRUE	reported	0.0631919	9.98731e-06	7606	N-acetyl-2-aminoadipate levels || GCST90200268	TRUE	reported	Tw5WYR	2	TRUE	0.00255902	19.5087
rs35201618	T	C	T	C	0.128498	0.0489128	0.122385	0.0845835	FALSE	FALSE	FALSE	zSt9du	116217110	0.735148	0.14459	330690	postherpetic neuralgia	TRUE	reported	0.0290871	9.97586e-06	5407	X-23276 levels || GCST90200604	TRUE	reported	AWjr9F	2	TRUE	0.00359642	19.5088
rs141025804	A	G	A	G	0.343393	0.0888606	0.0113236	0.0293405	FALSE	FALSE	FALSE	sLgi7F	32463985	0.706975	0.236381	330690	postherpetic neuralgia	TRUE	reported	0.077735	9.98583e-06	7397	2,2'-Methylenebis(6-tert-butyl-p-cresol) levels || GCST90200196	TRUE	reported	RkMKKZ	2	TRUE	0.00263118	19.5089
rs145729777	A	G	A	G	-0.463127	0.197838	0.00554067	0.00131841	FALSE	FALSE	FALSE	FzRdcI	73243416	0.857382	1.10089	330690	postherpetic neuralgia	TRUE	reported	0.104841	9.98927e-06	8224	2-hydroxyoctanoate levels || GCST90199681	TRUE	reported	HEh6er	2	TRUE	0.00236715	19.5089
rs55664902	G	A	G	A	0.0800438	-0.048316	0.343589	0.425734	FALSE	FALSE	FALSE	Gs0Qwj	189148664	0.553253	0.0814921	330690	postherpetic neuralgia	TRUE	reported	0.0181195	9.98292e-06	6756	Adenosine 3',5'-cyclic monophosphate (camp) levels || GCST90200357	TRUE	reported	mywIkH	2	TRUE	0.00288019	19.509
rs6473159	G	A	G	A	-0.0704143	0.0653372	0.309664	0.177935	FALSE	FALSE	FALSE	ZeCxVz	79462003	0.535449	0.105432	330690	postherpetic neuralgia	TRUE	reported	0.0159401	9.98805e-06	8265	Homoarginine levels || GCST90199675	TRUE	reported	m0j6k5	2	TRUE	0.00235544	19.509
rs10984525	T	G	T	G	-0.0684247	-0.119755	0.419472	0.363922	FALSE	FALSE	FALSE	HTXgN3	119423348	0.152075	0.0836135	330690	postherpetic neuralgia	TRUE	reported	0.0154897	9.98764e-06	8269	2,6-dihydroxybenzoic acid levels || GCST90200229	TRUE	reported	OMptnY	2	TRUE	0.00235431	19.509
rs171260	C	A	C	A	-0.0894783	0.257836	0.180081	0.204214	FALSE	FALSE	FALSE	zXT4rP	4313112	0.00504441	0.0919469	330690	postherpetic neuralgia	TRUE	reported	0.0202557	9.98817e-06	8181	X-12216 levels || GCST90200483	TRUE	reported	e6uGH9	2	TRUE	0.00237958	19.509
rs117334109	T	C	T	C	-0.179645	-0.245731	0.0366508	0.0192472	FALSE	FALSE	FALSE	AybQ70	67434471	0.405713	0.295541	330690	postherpetic neuralgia	TRUE	reported	0.0406672	9.98749e-06	8257	X-18921 levels || GCST90200570	TRUE	reported	duM2id	2	TRUE	0.00235773	19.5091
rs7258240	A	G	A	G	0.0665135	0.129336	0.391831	0.445802	FALSE	FALSE	FALSE	xBG0jp	15661604	0.108925	0.0806817	330690	postherpetic neuralgia	TRUE	reported	0.015057	9.98687e-06	8247	N1-methyladenosine levels || GCST90200313	TRUE	reported	io8zv7	2	TRUE	0.00236059	19.5091
rs138252727	A	G	A	G	-0.243617	-0.245307	0.0181752	0.0328299	FALSE	FALSE	FALSE	u1vKyV	30652402	0.273654	0.224089	330690	postherpetic neuralgia	TRUE	reported	0.0551488	9.98696e-06	8228	N-acetylphenylalanine levels || GCST90200677	TRUE	reported	aCeM1u	2	TRUE	0.00236603	19.5091
rs78499830	C	G	C	G	-0.422461	-1.00158	0.00628853	0.00106763	FALSE	TRUE	FALSE	6rug62	176238523	0.412	1.22087	330690	postherpetic neuralgia	TRUE	reported	0.0956339	9.98588e-06	8156	X-25828 levels || GCST90200655	TRUE	reported	jTwwzj	2	TRUE	0.0023869	19.5094
rs12446442	T	C	T	C	0.123185	0.34829	0.0763532	0.0653481	FALSE	FALSE	FALSE	UsPjF2	7391850	0.0320959	0.162508	330690	postherpetic neuralgia	TRUE	reported	0.0278858	9.98578e-06	8210	Alpha-ketoglutaramate levels || GCST90199885	TRUE	reported	gKPX7i	2	TRUE	0.00237124	19.5094
rs2288101	T	G	T	G	0.0787027	0.0783932	0.238008	0.278514	FALSE	FALSE	FALSE	4jrgvG	30912318	0.38159	0.0895952	330690	postherpetic neuralgia	TRUE	reported	0.0178162	9.9856e-06	8248	Hexadecenedioate (C16:1-DC) levels || GCST90200164	TRUE	reported	OyzldJ	2	TRUE	0.00236034	19.5094
rs144065268	T	C	T	C	-0.175901	0.0976719	0.0413297	0.0607758	FALSE	FALSE	FALSE	cMWA7U	35189892	0.562767	0.168768	330690	postherpetic neuralgia	TRUE	reported	0.039819	9.98384e-06	7812	Cysteine-glutathione disulfide levels || GCST90199784	TRUE	reported	gwzinn	2	TRUE	0.00249178	19.5094
rs13142231	A	G	A	G	0.0757889	0.0564356	0.364311	0.30457	FALSE	FALSE	FALSE	ZnHR7F	79787316	0.519095	0.0875323	330690	postherpetic neuralgia	TRUE	reported	0.0171562	9.98064e-06	7055	X-21283 levels || GCST90200575	TRUE	reported	Nt7j4i	2	TRUE	0.0027585	19.5095
rs185677856	A	G	A	G	-0.344028	-0.1297	0.00940991	0.0162021	FALSE	FALSE	FALSE	syAFft	31990070	0.680874	0.315364	330690	postherpetic neuralgia	TRUE	reported	0.0778786	9.98519e-06	8252	X-13866 levels || GCST90200527	TRUE	reported	DzkkOS	2	TRUE	0.00235921	19.5095
rs41821	T	C	T	C	0.100644	-0.14048	0.236124	0.294255	FALSE	FALSE	FALSE	zSt9du	106611453	0.11043	0.0880057	330690	postherpetic neuralgia	TRUE	reported	0.0227816	9.97293e-06	5407	X-23276 levels || GCST90200604	TRUE	reported	AWjr9F	2	TRUE	0.00359655	19.5095
rs72788789	C	T	C	T	-0.233059	-0.364296	0.0225526	0.0293291	FALSE	FALSE	FALSE	Vl3gCC	34465866	0.127361	0.238947	330690	postherpetic neuralgia	TRUE	reported	0.0527579	9.98444e-06	8002	X-12007 levels || GCST90200494	TRUE	reported	PwBEaj	2	TRUE	0.00243277	19.5096
rs140408777	T	C	T	C	-0.305439	-0.121186	0.014298	0.0156502	FALSE	FALSE	FALSE	HYs34g	25684542	0.71364	0.330232	330690	postherpetic neuralgia	TRUE	reported	0.0691414	9.98049e-06	7021	Sulfate of piperine metabolite C18H21NO3 (1) levels || GCST90200206	TRUE	reported	H5j6vZ	2	TRUE	0.00277184	19.5096
rs3781098	T	G	T	G	0.150913	0.00194073	0.0536283	0.121207	FALSE	FALSE	FALSE	6krIKV	27015680	0.987358	0.122486	330690	postherpetic neuralgia	TRUE	reported	0.0341624	9.98486e-06	8192	Carnitine levels || GCST90199621	TRUE	reported	eq1kxn	2	TRUE	0.00237648	19.5097
rs12940890	A	G	A	G	-0.126049	0.178637	0.0789902	0.0302845	FALSE	FALSE	FALSE	B9X7ny	1934813	0.449279	0.236099	330690	postherpetic neuralgia	TRUE	reported	0.0285339	9.98356e-06	8210	Ergothioneine levels || GCST90199879	TRUE	reported	Rwquve	2	TRUE	0.00237128	19.5097
rs9680576	T	C	T	C	0.127277	0.257571	0.0737705	0.0522176	FALSE	FALSE	FALSE	kmGE40	45462173	0.158452	0.182636	330690	postherpetic neuralgia	TRUE	reported	0.0288119	9.98486e-06	8262	Choline levels || GCST90200327	TRUE	reported	LPfZQh	2	TRUE	0.00235639	19.5097
rs73186478	T	C	T	C	0.198067	-0.811571	0.0314013	0.0439876	FALSE	FALSE	FALSE	89qhzM	123370601	0.000623132	0.237209	330690	postherpetic neuralgia	TRUE	reported	0.0448365	9.98337e-06	8066	Glycodeoxycholate 3-sulfate levels || GCST90200026	TRUE	reported	Y56q0C	2	TRUE	0.00241353	19.5098
rs149635623	T	A	T	A	-0.343206	1.27583	0.0131922	0.00404854	FALSE	TRUE	FALSE	NCYvip	146566296	0.0446313	0.635337	330690	postherpetic neuralgia	TRUE	reported	0.0776883	9.97453e-06	6177	Glycine conjugate of C10H12O2 levels || GCST90200182	TRUE	reported	ZzNG6C	2	TRUE	0.00314957	19.51
rs62026374	T	C	T	C	0.206586	-0.351429	0.0309842	0.0262852	FALSE	FALSE	FALSE	FehbOT	11130162	0.157228	0.248455	330690	postherpetic neuralgia	TRUE	reported	0.0467642	9.97925e-06	7446	3-hydroxy-2-methylpyridine sulfate levels || GCST90200225	TRUE	reported	gQU6RN	2	TRUE	0.00261406	19.51
rs1373567	G	A	G	A	0.0828562	0.0278417	0.200617	0.200565	FALSE	FALSE	FALSE	PgUnqA	43271845	0.782105	0.100665	330690	postherpetic neuralgia	TRUE	reported	0.0187561	9.98266e-06	8210	5-methylthioadenosine (mta) levels || GCST90200359	TRUE	reported	ITXPN6	2	TRUE	0.00237132	19.5101
rs61884149	A	C	A	C	0.261942	0.323956	0.0168795	0.00487277	FALSE	FALSE	FALSE	7mWZb5	18170790	0.578855	0.583644	330690	postherpetic neuralgia	TRUE	reported	0.0592955	9.9819e-06	8161	X-13431 levels || GCST90200710	TRUE	reported	8khr3O	2	TRUE	0.00238554	19.5101
rs2886306	T	C	T	C	0.0716047	-0.045298	0.645165	0.632655	FALSE	FALSE	FALSE	oGqPh8	133146393	0.588993	0.0838391	330690	postherpetic neuralgia	TRUE	reported	0.016209	9.98048e-06	8260	Hippurate levels || GCST90199624	TRUE	reported	LhP0ip	2	TRUE	0.00235703	19.5104
rs218547	A	C	A	C	0.0761571	-0.0697321	0.297996	0.377767	FALSE	FALSE	FALSE	i86Bgj	1461613	0.399857	0.0828294	330690	postherpetic neuralgia	TRUE	reported	0.0172394	9.97949e-06	7990	Branched chain 14:0 dicarboxylic acid levels || GCST90200260	TRUE	reported	Wy7ozg	2	TRUE	0.00243652	19.5105
rs9310212	G	A	G	A	-0.131802	-0.1148	0.0672429	0.056446	FALSE	FALSE	FALSE	QYXD4E	71238377	0.505484	0.172401	330690	postherpetic neuralgia	TRUE	reported	0.0298354	9.97934e-06	7881	Glutamine conjugate of C7H12O2 levels || GCST90200167	TRUE	reported	aj06ON	2	TRUE	0.00247016	19.5106
rs10920555	A	G	A	G	-0.0777634	0.0196967	0.332547	0.377027	FALSE	FALSE	FALSE	NwQIbS	203057893	0.812439	0.08301	330690	postherpetic neuralgia	TRUE	reported	0.0176027	9.97609e-06	7193	X-11847 levels || GCST90200468	TRUE	reported	B2zccv	2	TRUE	0.00270586	19.5106
rs140959752	A	C	A	C	-0.163506	-0.399597	0.0434704	0.0202644	FALSE	FALSE	FALSE	5TSuJr	61287064	0.156071	0.281721	330690	postherpetic neuralgia	TRUE	reported	0.0370121	9.97848e-06	8255	2-hydroxy-4-(methylthio)butanoic acid levels || GCST90200258	TRUE	reported	sGoWWI	2	TRUE	0.00235851	19.5108
rs12216303	C	T	C	T	-0.229037	-0.321932	0.0225893	0.00897373	FALSE	FALSE	FALSE	xNrmxa	92534839	0.44854	0.424795	330690	postherpetic neuralgia	TRUE	reported	0.051846	9.97825e-06	8249	Taurocholenate sulfate levels || GCST90199839	TRUE	reported	tO3seT	2	TRUE	0.00236022	19.5108
rs2288753	T	C	T	C	-0.0767571	0.151953	0.262351	0.272539	FALSE	FALSE	FALSE	d35mpM	240769258	0.0924315	0.0903029	330690	postherpetic neuralgia	TRUE	reported	0.0173751	9.97804e-06	8236	7-alpha-hydroxy-3-oxo-4-cholestenoate (7-hoca) levels || GCST90199804	TRUE	reported	b75mGO	2	TRUE	0.00236395	19.5109
rs147584689	A	G	A	G	-0.301707	0.0561629	0.0128092	0.0148865	FALSE	FALSE	FALSE	yKSaL1	72857247	0.867304	0.336136	330690	postherpetic neuralgia	TRUE	reported	0.0682955	9.97675e-06	8002	X-24947 levels || GCST90200651	TRUE	reported	yuJcmt	2	TRUE	0.00243293	19.5109
rs77815260	T	C	T	C	0.16147	-0.106757	0.0448782	0.0268512	FALSE	FALSE	FALSE	YPbUqF	237901699	0.673541	0.253405	330690	postherpetic neuralgia	TRUE	reported	0.036551	9.97697e-06	8219	Taurine levels || GCST90200420	TRUE	reported	rpT3hR	2	TRUE	0.00236884	19.511
rs113957661	C	T	C	T	-0.239199	-0.214391	0.0235437	0.0284492	FALSE	FALSE	FALSE	qqDNgS	104038920	0.383123	0.245816	330690	postherpetic neuralgia	TRUE	reported	0.0541449	9.97253e-06	7032	Methyl indole-3-acetate levels || GCST90200296	TRUE	reported	KdiRMV	2	TRUE	0.00276771	19.511
rs7546236	C	A	C	A	-0.0729087	0.0507916	0.413148	0.398929	FALSE	FALSE	FALSE	Deiq7M	216562796	0.535249	0.0819202	330690	postherpetic neuralgia	TRUE	reported	0.0165036	9.97367e-06	7501	X-13844 levels || GCST90200521	TRUE	reported	V9Qotd	2	TRUE	0.0025951	19.5113
rs78145195	C	T	C	T	-0.295757	-0.503055	0.0124722	0.00946366	FALSE	FALSE	FALSE	DQTE9z	137450212	0.224759	0.414388	330690	postherpetic neuralgia	TRUE	reported	0.0669481	9.9753e-06	8113	1-stearoyl-2-linoleoyl-GPI (18:0/18:2) levels || GCST90200067	TRUE	reported	QoydWN	2	TRUE	0.00239976	19.5113
rs7080386	A	C	A	C	0.0678861	-0.0625863	0.424912	0.383814	FALSE	FALSE	FALSE	CCHiEy	63288546	0.447714	0.0824337	330690	postherpetic neuralgia	TRUE	reported	0.0153668	9.9745e-06	8226	Beta-citrylglutamate levels || GCST90199911	TRUE	reported	xbEaUR	2	TRUE	0.00236688	19.5114
rs116062777	A	G	A	G	-0.292201	0.393258	0.015756	0.0180696	FALSE	FALSE	FALSE	qpI7Hs	144297539	0.196829	0.3047	330690	postherpetic neuralgia	TRUE	reported	0.0661418	9.9716e-06	7446	1,3,7-trimethylurate levels || GCST90199757	TRUE	reported	9ubYUf	2	TRUE	0.00261428	19.5117
rs11679514	G	C	G	C	0.149821	0.0373223	0.0587511	0.109061	FALSE	TRUE	FALSE	tcIJfq	20500041	0.770728	0.128069	330690	postherpetic neuralgia	TRUE	reported	0.0339132	9.97124e-06	7801	X-21310 levels || GCST90200574	TRUE	reported	fhmY4p	2	TRUE	0.00249559	19.5118
rs17761406	G	A	G	A	0.179817	-0.0876083	0.0746431	0.0683032	FALSE	FALSE	FALSE	yBzixa	74007594	0.582421	0.15933	330690	postherpetic neuralgia	TRUE	reported	0.0406985	9.94961e-06	4197	4-acetaminophen sulfate levels || GCST90200346	TRUE	reported	HtGUn4	2	TRUE	0.00462967	19.5118
rs62284719	A	G	A	G	-0.353649	0.0307974	0.0092649	0.0120673	FALSE	FALSE	FALSE	XpEQXM	174665426	0.932347	0.36278	330690	postherpetic neuralgia	TRUE	reported	0.0800514	9.97208e-06	8231	Octadecadienedioate (C18:2-DC) levels || GCST90200170	TRUE	reported	pr8rGg	2	TRUE	0.00236552	19.512
rs142547134	G	A	G	A	-0.353111	-1.16437	0.00948674	0.00111594	FALSE	FALSE	FALSE	8BR2Cf	145364838	0.359671	1.27115	330690	postherpetic neuralgia	TRUE	reported	0.0799296	9.97221e-06	8280	4-vinylphenol sulfate levels || GCST90199824	TRUE	reported	z0d6Za	2	TRUE	0.00235155	19.512
rs116423847	T	C	T	C	-0.233643	-0.156804	0.0272031	0.0246426	FALSE	FALSE	FALSE	4JO5I1	48854035	0.545967	0.259689	330690	postherpetic neuralgia	TRUE	reported	0.0528852	9.96495e-06	6531	X-22834 levels || GCST90200597	TRUE	reported	55vPZk	2	TRUE	0.00297962	19.5121
rs75812099	T	C	T	C	0.157703	-0.101155	0.0483459	0.0289895	FALSE	FALSE	FALSE	YAhuc2	118672434	0.675293	0.241481	330690	postherpetic neuralgia	TRUE	reported	0.0356972	9.9715e-06	8247	5-oxoproline levels || GCST90200280	TRUE	reported	MX5tMZ	2	TRUE	0.00236096	19.5122
rs77046718	A	G	A	G	-0.256645	0.926681	0.0182814	0.00716163	FALSE	FALSE	FALSE	5TsLPN	158872861	0.00561462	0.334605	330690	postherpetic neuralgia	TRUE	reported	0.0580933	9.97084e-06	8137	Fructose levels || GCST90200437	TRUE	reported	UrtPUt	2	TRUE	0.00239281	19.5122
rs78035938	T	C	T	C	-0.171723	-0.051069	0.0391481	0.0486519	FALSE	FALSE	FALSE	MSmhnB	27814919	0.783892	0.186212	330690	postherpetic neuralgia	TRUE	reported	0.0388707	9.97149e-06	8246	1-palmitoyl-GPI (16:0) levels || GCST90199810	TRUE	reported	nlOgHa	2	TRUE	0.00236125	19.5122
rs2757768	C	A	C	A	-0.0772448	-0.150636	0.709616	0.772001	FALSE	FALSE	FALSE	kIHzNs	69515708	0.117481	0.0962267	330690	postherpetic neuralgia	TRUE	reported	0.0174848	9.96962e-06	7905	Pregnanediol-3-glucuronide levels || GCST90199917	TRUE	reported	s7rKDb	2	TRUE	0.00246289	19.5122
rs7831951	A	G	A	G	-0.0731734	-0.0860067	0.323348	0.323852	FALSE	FALSE	FALSE	uBYEgO	4749433	0.315812	0.0857408	330690	postherpetic neuralgia	TRUE	reported	0.0165633	9.97026e-06	8259	Pyruvate levels || GCST90200430	TRUE	reported	Vt9g6Y	2	TRUE	0.00235755	19.5123
rs9484270	T	G	T	G	0.0782238	0.0440335	0.223925	0.224125	FALSE	FALSE	FALSE	UsPjF2	139379151	0.65017	0.0970914	330690	postherpetic neuralgia	TRUE	reported	0.0177064	9.96997e-06	8210	Alpha-ketoglutaramate levels || GCST90199885	TRUE	reported	gKPX7i	2	TRUE	0.00237161	19.5124
rs147587285	C	A	C	A	0.188278	-0.123586	0.0463696	0.0148474	FALSE	FALSE	FALSE	obULpl	126127030	0.712121	0.334915	330690	postherpetic neuralgia	TRUE	reported	0.0426159	9.96055e-06	6092	X-17367 levels || GCST90200549	TRUE	reported	8lRPf2	2	TRUE	0.00319379	19.5125
rs78672416	A	G	A	G	0.253658	0.265171	0.0174068	0.038186	FALSE	FALSE	FALSE	UfqHA5	25565020	0.213682	0.213245	330690	postherpetic neuralgia	TRUE	reported	0.0574167	9.96922e-06	8238	X-11795 levels || GCST90200473	TRUE	reported	5YGqig	2	TRUE	0.00236358	19.5126
rs75293039	C	G	C	G	0.113878	0.271347	0.128377	0.116459	FALSE	TRUE	FALSE	GXOVnY	86249929	0.0315886	0.126233	330690	postherpetic neuralgia	TRUE	reported	0.0257759	9.96091e-06	6622	Glycoursodeoxycholic acid sulfate (1) levels || GCST90200221	TRUE	reported	sN7zQc	2	TRUE	0.0029389	19.5129
rs117257152	T	C	T	C	0.213268	-0.116518	0.0262707	0.0437163	FALSE	FALSE	FALSE	GGLEHU	98307591	0.558793	0.199301	330690	postherpetic neuralgia	TRUE	reported	0.0482739	9.9678e-06	8211	X-12112 levels || GCST90200708	TRUE	reported	RyNxFY	2	TRUE	0.00237137	19.5129
rs291035	A	C	A	C	0.0859355	0.107063	0.166667	0.215729	FALSE	FALSE	FALSE	Qnrsc3	95095723	0.27206	0.097478	330690	postherpetic neuralgia	TRUE	reported	0.0194518	9.96806e-06	8290	Palmitoleate (16:1n7) levels || GCST90200388	TRUE	reported	wTCOJ0	2	TRUE	0.00234882	19.5129
rs180968112	A	G	A	G	-0.313019	-0.606487	0.0133062	0.00991938	FALSE	FALSE	FALSE	Ncemsz	16587338	0.152788	0.42419	330690	postherpetic neuralgia	TRUE	reported	0.0708522	9.96551e-06	7822	Theophylline levels || GCST90199647	TRUE	reported	stg1HL	2	TRUE	0.00248906	19.513
rs34784622	T	C	T	C	-0.26059	0.0612991	0.0165909	0.00820465	FALSE	FALSE	FALSE	sjOWRe	61527996	0.890532	0.445388	330690	postherpetic neuralgia	TRUE	reported	0.0589851	9.96657e-06	8241	Laurylcarnitine levels || GCST90199750	TRUE	reported	qJr8v7	2	TRUE	0.00236278	19.5131
rs17081005	T	C	T	C	-0.205288	-0.117674	0.0276766	0.0310436	FALSE	FALSE	FALSE	Zf0sj4	151275617	0.612851	0.232554	330690	postherpetic neuralgia	TRUE	reported	0.0464673	9.96627e-06	8253	1-stearoyl-2-arachidonoyl-gpc (18:0/20:4) levels || GCST90200685	TRUE	reported	Lcdg77	2	TRUE	0.00235936	19.5131
rs1234128	G	A	G	A	0.114149	-0.278145	0.117203	0.119566	FALSE	FALSE	FALSE	FJMXEq	46865231	0.0247491	0.123879	330690	postherpetic neuralgia	TRUE	reported	0.0258373	9.96222e-06	7097	5-hydroxyhexanoate levels || GCST90199702	TRUE	reported	VuhOX9	2	TRUE	0.00274273	19.5132
rs76209735	G	C	G	C	0.310054	-0.0166084	0.0133103	0.0068278	FALSE	TRUE	FALSE	iNiwwR	41294667	0.97341	0.49827	330690	postherpetic neuralgia	TRUE	reported	0.0701798	9.96177e-06	7259	X-19438 levels || GCST90200568	TRUE	reported	dh1NMh	2	TRUE	0.00268168	19.5133
rs148674235	C	G	C	G	0.539978	-1.27851	0.00430604	0.00122843	FALSE	TRUE	FALSE	RKj8eW	35266503	0.338712	1.33636	330690	postherpetic neuralgia	TRUE	reported	0.122224	9.96431e-06	8071	X-15523 levels || GCST90200541	TRUE	reported	3asfuz	2	TRUE	0.00241247	19.5133
rs7607256	A	C	A	C	-0.0723643	-0.0987015	0.66052	0.698511	FALSE	FALSE	FALSE	aD4Vr9	232620986	0.258435	0.087339	330690	postherpetic neuralgia	TRUE	reported	0.0163797	9.96471e-06	8254	1-(1-enyl-palmitoyl)-2-linoleoyl-GPE (p-16:0/18:2) levels || GCST90200075	TRUE	reported	mGE8aO	2	TRUE	0.0023591	19.5133
rs771786	T	G	T	G	-0.0880546	0.145975	0.829707	0.90641	FALSE	FALSE	FALSE	S2ZvFY	101990666	0.291005	0.138245	330690	postherpetic neuralgia	TRUE	reported	0.0199312	9.96567e-06	8237	3-hydroxydecanoylcarnitine levels || GCST90200246	TRUE	reported	69G8DJ	2	TRUE	0.00236396	19.5133
rs183786244	T	C	T	C	-0.32443	-0.061443	0.0168612	0.0381832	FALSE	FALSE	FALSE	p9P1gd	165250257	0.770563	0.210682	330690	postherpetic neuralgia	TRUE	reported	0.0734302	9.95199e-06	5432	N-acetylalliin levels || GCST90199951	TRUE	reported	V7TkJV	2	TRUE	0.00358076	19.5134
rs12338432	C	T	C	T	-0.276198	0.108353	0.0147291	0.00738764	FALSE	FALSE	FALSE	MTtScD	23133106	0.819697	0.47537	330690	postherpetic neuralgia	TRUE	reported	0.0625174	9.96423e-06	8260	Hydroxypalmitoyl sphingomyelin (d18:1/16:0(OH)) levels || GCST90200243	TRUE	reported	58hxzR	2	TRUE	0.0023574	19.5135
rs17146352	G	A	G	A	-0.215233	0.718909	0.0250091	0.0193405	FALSE	FALSE	FALSE	FHQkrq	22173578	0.0140084	0.292591	330690	postherpetic neuralgia	TRUE	reported	0.0487179	9.96433e-06	8268	Carnitine C18:2 levels || GCST90199916	TRUE	reported	TdQi4H	2	TRUE	0.00235514	19.5135
rs150170689	G	C	G	C	-0.255282	-0.114791	0.0229938	0.0358402	FALSE	TRUE	FALSE	GXOVnY	47961687	0.594721	0.215768	330690	postherpetic neuralgia	TRUE	reported	0.0577812	9.95798e-06	6622	Glycoursodeoxycholic acid sulfate (1) levels || GCST90200221	TRUE	reported	sN7zQc	2	TRUE	0.002939	19.5135
rs12126169	C	T	C	T	0.0685351	-0.0383361	0.453977	0.4374	FALSE	FALSE	FALSE	XcXbRa	76825337	0.634528	0.080646	330690	postherpetic neuralgia	TRUE	reported	0.0155128	9.96344e-06	8226	Carotenoid levels (cryptoxanthin) || GCST90199837	TRUE	reported	jENWSZ	2	TRUE	0.00236716	19.5137
rs7326993	G	A	G	A	-0.0721645	0.00594621	0.532382	0.453365	FALSE	FALSE	FALSE	xsiOBo	92197195	0.941395	0.0808828	330690	postherpetic neuralgia	TRUE	reported	0.0163342	9.96179e-06	7840	Paraxanthine levels in elite athletes || GCST90199654	TRUE	reported	71bfU6	2	TRUE	0.00248345	19.5137
rs62073551	T	C	T	C	-0.0732404	0.072495	0.320062	0.381493	FALSE	FALSE	FALSE	uv9EQy	78503828	0.382983	0.0830971	330690	postherpetic neuralgia	TRUE	reported	0.0165778	9.96288e-06	8216	Tryptophan betaine levels || GCST90199819	TRUE	reported	MYYvs9	2	TRUE	0.00237005	19.5138
rs10927620	A	G	A	G	0.0732387	0.138678	0.286808	0.281488	FALSE	FALSE	FALSE	zBqE8l	14991227	0.120585	0.089336	330690	postherpetic neuralgia	TRUE	reported	0.0165774	9.96199e-06	8232	Betaine levels || GCST90200425	TRUE	reported	8OFCJ7	2	TRUE	0.00236545	19.5138
rs141206306	T	C	T	C	0.314501	-0.161503	0.0112072	0.0186694	FALSE	FALSE	FALSE	FMRITa	2246876	0.582286	0.293616	330690	postherpetic neuralgia	TRUE	reported	0.0711862	9.96203e-06	8217	Dodecenedioate (C12:1-DC) levels || GCST90200159	TRUE	reported	mUIkoB	2	TRUE	0.00236978	19.514
rs76318294	G	T	G	T	-0.131138	0.189186	0.084973	0.0890856	FALSE	FALSE	FALSE	rt43IN	230418611	0.184338	0.142511	330690	postherpetic neuralgia	TRUE	reported	0.029682	9.95725e-06	7059	Phenylacetate levels || GCST90199630	TRUE	reported	9EJ0Jp	2	TRUE	0.00275758	19.5141
rs13295590	A	G	A	G	0.181036	0.254281	0.0291646	0.0358305	FALSE	FALSE	FALSE	tXF11z	10904788	0.241857	0.217268	330690	postherpetic neuralgia	TRUE	reported	0.0409767	9.96068e-06	8222	Androstenediol (3beta,17beta) disulfate (1) levels || GCST90199842	TRUE	reported	Odcp5s	2	TRUE	0.00236837	19.5142
rs185820403	G	C	G	C	0.29175	-0.03187	0.0148942	0.0199499	FALSE	TRUE	FALSE	Dw1QFQ	70084773	0.913157	0.29223	330690	postherpetic neuralgia	TRUE	reported	0.0660356	9.9588e-06	7673	2-naphthol sulfate levels || GCST90200213	TRUE	reported	dR8Oxh	2	TRUE	0.00253745	19.5143
rs2248443	G	A	G	A	0.0699028	-0.115422	0.405798	0.389078	FALSE	FALSE	FALSE	8VId8f	91296075	0.162307	0.0826004	330690	postherpetic neuralgia	TRUE	reported	0.0158221	9.95957e-06	8198	X-21258 levels || GCST90200565	TRUE	reported	ncqvc3	2	TRUE	0.00237531	19.5144
rs72754366	G	A	G	A	-0.114396	-0.137502	0.128803	0.0589999	FALSE	FALSE	FALSE	GfheN5	212467336	0.423829	0.171921	330690	postherpetic neuralgia	TRUE	reported	0.0258919	9.95137e-06	6517	Alliin levels || GCST90199919	TRUE	reported	72pJGu	2	TRUE	0.00298639	19.5146
rs4616704	A	G	A	G	0.0816528	-0.0180598	0.193461	0.153603	FALSE	FALSE	FALSE	gh9oBB	160748204	0.870808	0.111047	330690	postherpetic neuralgia	TRUE	reported	0.0184815	9.95849e-06	8154	4-acetamidobutanoate levels || GCST90200311	TRUE	reported	0v8ZZO	2	TRUE	0.00238813	19.5147
rs117647504	G	A	G	A	-1.44176	-0.131328	0.000544267	0.0814134	FALSE	FALSE	FALSE	sMhAkG	39489740	0.368469	0.146026	330690	postherpetic neuralgia	TRUE	reported	0.326332	9.95746e-06	8279	Adrenate (22:4n6) levels || GCST90199709	TRUE	reported	6u26Nh	2	TRUE	0.00235216	19.5147
rs115386728	A	C	A	C	0.185923	0.196012	0.0286234	0.0139129	FALSE	FALSE	FALSE	9PFp3x	228624020	0.57663	0.351078	330690	postherpetic neuralgia	TRUE	reported	0.0420823	9.95861e-06	8255	Myristoleate (14:1n5) levels || GCST90199715	TRUE	reported	kpsi2N	2	TRUE	0.00235898	19.5147
rs4747707	T	C	T	C	0.0768256	0.0805211	0.285285	0.317308	FALSE	FALSE	FALSE	QxBzHT	30380732	0.35249	0.0866032	330690	postherpetic neuralgia	TRUE	reported	0.0173889	9.95819e-06	8299	N-methylproline levels || GCST90199836	TRUE	reported	cHKGLp	2	TRUE	0.00234651	19.5148
rs13145689	G	A	G	A	0.06701	0.176626	0.319939	0.317375	FALSE	FALSE	FALSE	1ANP9c	110187864	0.0414887	0.0866401	330690	postherpetic neuralgia	TRUE	reported	0.0151672	9.95786e-06	8246	Sphingomyelin (d18:1/22:1, d18:2/22:0, d16:1/24:1) levels || GCST90200010	TRUE	reported	ebLZ1i	2	TRUE	0.00236156	19.5148
rs7980112	G	A	G	A	0.132863	0.0166397	0.0692383	0.102218	FALSE	FALSE	FALSE	e7LDlv	71698731	0.900049	0.132482	330690	postherpetic neuralgia	TRUE	reported	0.0300725	9.95737e-06	8247	Retinol (Vitamin A) levels || GCST90200405	TRUE	reported	zBqpbd	2	TRUE	0.00236127	19.5148
rs12719029	A	G	A	G	0.0718625	-0.0641358	0.360923	0.307468	FALSE	FALSE	FALSE	svqBOk	51082348	0.462496	0.08729	330690	postherpetic neuralgia	TRUE	reported	0.0162655	9.95784e-06	8239	S-methylcysteine levels || GCST90199891	TRUE	reported	PgBJY7	2	TRUE	0.00236357	19.5148
rs139681692	C	G	C	G	-0.293716	-0.517312	0.0133309	0.00666526	FALSE	TRUE	FALSE	RPOjfn	229455088	0.313304	0.513047	330690	postherpetic neuralgia	TRUE	reported	0.0664802	9.95702e-06	8260	1-(1-enyl-palmitoyl)-2-linoleoyl-GPC (p-16:0/18:2) levels || GCST90200060	TRUE	reported	Be509E	2	TRUE	0.00235757	19.5149
rs76434393	C	T	C	T	0.26218	-0.267858	0.0181707	0.0282792	FALSE	FALSE	FALSE	MyxKvi	46532941	0.269185	0.242418	330690	postherpetic neuralgia	TRUE	reported	0.0593414	9.95448e-06	7385	X-12851 levels || GCST90200514	TRUE	reported	4QGU79	2	TRUE	0.00263625	19.5149
rs62001840	C	T	C	T	-0.0977957	-0.103961	0.142349	0.194329	FALSE	FALSE	FALSE	52WKa9	58478344	0.304521	0.101249	330690	postherpetic neuralgia	TRUE	reported	0.0221352	9.95672e-06	8266	1-palmitoyl-2-linoleoyl-GPE (16:0/18:2) levels || GCST90199844	TRUE	reported	ON1Bqr	2	TRUE	0.00235588	19.515
rs9364287	A	G	A	G	-0.128388	0.00488948	0.0712076	0.126313	FALSE	FALSE	FALSE	dzDOX1	168758176	0.967863	0.121363	330690	postherpetic neuralgia	TRUE	reported	0.0290593	9.95498e-06	8134	X-11470 levels || GCST90200470	TRUE	reported	O6CtNR	2	TRUE	0.00239405	19.5151
rs116780333	G	C	G	C	0.167472	-0.23119	0.0429227	0.023233	FALSE	TRUE	FALSE	befJuE	172048795	0.400146	0.27478	330690	postherpetic neuralgia	TRUE	reported	0.0379056	9.95525e-06	8232	Beta-hydroxyisovaleroylcarnitine levels || GCST90199802	TRUE	reported	pPCQ3e	2	TRUE	0.00236561	19.5152
rs10176700	C	G	C	G	-0.27483	0.787945	0.015995	0.00874728	FALSE	TRUE	FALSE	GAavkM	167557764	0.0765791	0.444943	330690	postherpetic neuralgia	TRUE	reported	0.062205	9.95597e-06	8238	1-palmitoyl-2-arachidonoyl-gpc (16:0/20:4n6) levels || GCST90200692	TRUE	reported	sl06fG	2	TRUE	0.00236389	19.5152
rs6082786	A	G	A	G	0.0673663	0.157256	0.467658	0.485215	FALSE	FALSE	FALSE	u8rCqI	305384	0.0517976	0.0808594	330690	postherpetic neuralgia	TRUE	reported	0.0152476	9.95516e-06	8261	Sphingomyelin (d17:1/16:0, d18:1/15:0, d16:1/17:0) levels || GCST90200017	TRUE	reported	n8kwu9	2	TRUE	0.00235735	19.5154
rs1808650	G	A	G	A	0.0606198	0.0896024	0.429983	0.388508	FALSE	FALSE	FALSE	7iJVuu	172431114	0.274991	0.0820805	330690	postherpetic neuralgia	TRUE	reported	0.0137205	9.95306e-06	8220	N,n,n-trimethyl-alanylproline betaine (tmap) levels || GCST90200181	TRUE	reported	TTIE1o	2	TRUE	0.00236912	19.5157
rs77106954	A	G	A	G	0.246706	-0.379087	0.0180885	0.0105244	FALSE	FALSE	FALSE	BMDhk9	123348247	0.344941	0.401385	330690	postherpetic neuralgia	TRUE	reported	0.0558386	9.95284e-06	8190	Hydroxy-N6,N6,N6-trimethyllysine levels || GCST90200240	TRUE	reported	jxJmSb	2	TRUE	0.00237779	19.5157
rs11699994	T	G	T	G	0.179665	-0.245537	0.036994	0.00734125	FALSE	FALSE	FALSE	eIggq0	1843535	0.606995	0.477358	330690	postherpetic neuralgia	TRUE	reported	0.0406647	9.9518e-06	8231	Gamma-tocopherol/beta-tocopherol levels || GCST90200066	TRUE	reported	wbwHGK	2	TRUE	0.00236598	19.5158
rs150941261	C	T	C	T	-0.281942	-0.482611	0.0124481	0.00976587	FALSE	FALSE	FALSE	Qnrsc3	129642407	0.24763	0.417439	330690	postherpetic neuralgia	TRUE	reported	0.0638135	9.95158e-06	8290	Palmitoleate (16:1n7) levels || GCST90200388	TRUE	reported	wTCOJ0	2	TRUE	0.00234919	19.5159
rs142115877	G	A	G	A	-0.289182	-0.606639	0.0142787	0.0179645	FALSE	FALSE	FALSE	OVOhLO	107595533	0.0465951	0.304849	330690	postherpetic neuralgia	TRUE	reported	0.0654519	9.95085e-06	8186	X-12798 levels || GCST90200709	TRUE	reported	fUYF5j	2	TRUE	0.00237899	19.516
rs149046879	T	C	T	C	0.293599	-0.0933443	0.0146826	0.00501929	FALSE	FALSE	FALSE	Dw1QFQ	11456085	0.869301	0.567283	330690	postherpetic neuralgia	TRUE	reported	0.066451	9.94865e-06	7673	2-naphthol sulfate levels || GCST90200213	TRUE	reported	dR8Oxh	2	TRUE	0.00253768	19.5161
rs17138637	C	T	C	T	-0.147823	-0.0456496	0.0632526	0.107673	FALSE	FALSE	FALSE	ffvxXg	37530862	0.726226	0.130372	330690	postherpetic neuralgia	TRUE	reported	0.0334564	9.94515e-06	6916	X-21733 levels || GCST90200587	TRUE	reported	9T3O36	2	TRUE	0.00281479	19.5164
rs12330342	C	G	C	G	0.0781414	-0.0151371	0.274654	0.226011	FALSE	TRUE	FALSE	NH8jW0	14212647	0.874393	0.0957554	330690	postherpetic neuralgia	TRUE	reported	0.0176859	9.94846e-06	8114	Beta-alanine levels || GCST90200361	TRUE	reported	NPawrI	2	TRUE	0.0024001	19.5165
rs7027006	C	T	C	T	-0.118331	0.0710378	0.157242	0.129841	FALSE	FALSE	FALSE	wtBlTh	87657157	0.552469	0.119579	330690	postherpetic neuralgia	TRUE	reported	0.0267801	9.93282e-06	5076	Vanillic alcohol sulfate levels || GCST90199984	TRUE	reported	PfCY6X	2	TRUE	0.00383163	19.5165
rs461020	T	C	T	C	-0.0937903	0.0577836	0.17729	0.247302	FALSE	FALSE	FALSE	RtCalw	30275972	0.535324	0.0932147	330690	postherpetic neuralgia	TRUE	reported	0.0212277	9.94824e-06	8157	Citrulline levels || GCST90200403	TRUE	reported	EwEo3h	2	TRUE	0.00238749	19.5166
rs17599404	G	A	G	A	0.184578	-0.404864	0.0486772	0.0529771	FALSE	FALSE	FALSE	7Lvg77	60563997	0.0242153	0.179645	330690	postherpetic neuralgia	TRUE	reported	0.0417737	9.93836e-06	5848	X-12013 levels || GCST90200493	TRUE	reported	6ptF00	2	TRUE	0.00332736	19.5167
rs116949598	A	G	A	G	0.181563	-0.143661	0.0351358	0.00672802	FALSE	FALSE	FALSE	GXZf9I	12402235	0.774585	0.501638	330690	postherpetic neuralgia	TRUE	reported	0.0410933	9.94731e-06	8226	Octanoylcarnitine (c8) levels || GCST90199720	TRUE	reported	fjyHT9	2	TRUE	0.00236752	19.5167
rs76542265	G	A	G	A	-0.332969	0.32535	0.0114184	0.008068	FALSE	FALSE	FALSE	KXibLv	98334822	0.463177	0.443482	330690	postherpetic neuralgia	TRUE	reported	0.0753598	9.94388e-06	7315	N-carbamoylalanine levels || GCST90200004	TRUE	reported	pDeFhq	2	TRUE	0.00266168	19.5168
rs73046246	G	T	G	T	0.203086	-0.0851344	0.0281258	0.0432126	FALSE	FALSE	FALSE	NcG7gR	21718059	0.665212	0.196739	330690	postherpetic neuralgia	TRUE	reported	0.0459641	9.94516e-06	8004	Methylsuccinoylcarnitine levels || GCST90200089	TRUE	reported	mP64Hk	2	TRUE	0.00243309	19.517
rs529596229	T	C	T	C	-0.332171	-0.313167	0.0119129	0.027365	FALSE	FALSE	FALSE	Mt1N0e	158216131	0.200621	0.244703	330690	postherpetic neuralgia	TRUE	reported	0.0751787	9.94264e-06	7324	N-acetylcitrulline levels || GCST90200683	TRUE	reported	CIY1e6	2	TRUE	0.00265846	19.5171
rs9947545	C	T	C	T	0.0897156	0.0277631	0.189173	0.269736	FALSE	FALSE	FALSE	cFSIhr	58293039	0.759322	0.0906195	330690	postherpetic neuralgia	TRUE	reported	0.020305	9.94332e-06	7731	Linoleoyl-arachidonoyl-glycerol (18:2/20:4) [1] levels || GCST90200103	TRUE	reported	GFMGja	2	TRUE	0.00251883	19.5172
rs143018701	A	G	A	G	0.239502	-0.173449	0.0189222	0.0399269	FALSE	FALSE	FALSE	2xB2xx	111200550	0.394673	0.203776	330690	postherpetic neuralgia	TRUE	reported	0.054206	9.94521e-06	8250	Lignoceroyl sphingomyelin (d18:1/24:0) levels || GCST90200020	TRUE	reported	BWHXcB	2	TRUE	0.00236071	19.5172
rs72676439	T	C	T	C	-0.132926	0.00690592	0.0720927	0.0955776	FALSE	FALSE	FALSE	YijLio	20604272	0.959883	0.137293	330690	postherpetic neuralgia	TRUE	reported	0.0300848	9.9444e-06	8225	1-oleoylglycerol (18:1) levels || GCST90199676	TRUE	reported	hupwy2	2	TRUE	0.00236788	19.5173
rs16878779	C	T	C	T	0.215036	-0.130476	0.0295403	0.0341059	FALSE	FALSE	FALSE	glOuij	49140122	0.551603	0.219156	330690	postherpetic neuralgia	TRUE	reported	0.0486676	9.94078e-06	7100	Isovalerylglycine levels || GCST90199785	TRUE	reported	w1ovVe	2	TRUE	0.00274215	19.5173
rs7154082	G	A	G	A	0.0689877	-0.0574797	0.61659	0.548395	FALSE	FALSE	FALSE	oO7M0B	103954169	0.475599	0.0805716	330690	postherpetic neuralgia	TRUE	reported	0.0156137	9.94368e-06	8249	X-23739 levels || GCST90200621	TRUE	reported	ZMmSNH	2	TRUE	0.00236104	19.5176
rs10962813	G	T	G	T	-0.10302	0.122563	0.140941	0.131367	FALSE	FALSE	FALSE	7v013w	17006149	0.303224	0.119046	330690	postherpetic neuralgia	TRUE	reported	0.0233157	9.93882e-06	7274	Glycosyl-N-tricosanoyl-sphingadienine (d18:2/23:0) levels || GCST90200114	TRUE	reported	SZjAXx	2	TRUE	0.00267676	19.5176
rs147183200	A	T	A	T	-0.273343	0.306026	0.0155863	0.015871	FALSE	TRUE	FALSE	mHnsH9	29232926	0.348426	0.326377	330690	postherpetic neuralgia	TRUE	reported	0.0618644	9.94244e-06	8194	Pantothenate levels || GCST90200279	TRUE	reported	ilbfg6	2	TRUE	0.00237687	19.5177
rs141714213	T	C	T	C	-0.52662	-1.01702	0.00566761	0.000709301	FALSE	FALSE	FALSE	orhnRi	49584955	0.499384	1.50567	330690	postherpetic neuralgia	TRUE	reported	0.119182	9.93239e-06	6015	Hexanoylglycine levels || GCST90199781	TRUE	reported	m9WOOG	2	TRUE	0.00323542	19.5177
rs7313165	A	G	A	G	0.161385	-0.185555	0.0535556	0.0597042	FALSE	FALSE	FALSE	M0V1x0	128244001	0.274515	0.16981	330690	postherpetic neuralgia	TRUE	reported	0.0365245	9.93695e-06	6790	X-18887 levels || GCST90200552	TRUE	reported	YlcdKZ	2	TRUE	0.00286709	19.5178
rs17684887	C	T	C	T	0.224437	-0.364696	0.0241074	0.00784219	FALSE	FALSE	FALSE	BP6iHz	39214140	0.437897	0.470121	330690	postherpetic neuralgia	TRUE	reported	0.0507953	9.9403e-06	8242	2-aminobutyrate levels || GCST90200305	TRUE	reported	hoFqgz	2	TRUE	0.0023631	19.5181
rs117983041	C	T	C	T	0.155164	0.533384	0.0545349	0.021265	FALSE	FALSE	FALSE	ozYsIo	66842750	0.0591616	0.282664	330690	postherpetic neuralgia	TRUE	reported	0.0351169	9.93856e-06	7874	X-15728 levels || GCST90200542	TRUE	reported	nUm34l	2	TRUE	0.00247331	19.5182
rs4237533	G	A	G	A	-0.0684714	0.0973803	0.548811	0.480914	FALSE	FALSE	FALSE	oGqPh8	121572838	0.225636	0.0803683	330690	postherpetic neuralgia	TRUE	reported	0.0154966	9.94023e-06	8260	Hippurate levels || GCST90199624	TRUE	reported	LhP0ip	2	TRUE	0.00235798	19.5182
rs141183746	C	A	C	A	0.161019	0.0550971	0.0572184	0.0694181	FALSE	FALSE	FALSE	BI0QiL	163922203	0.729792	0.159516	330690	postherpetic neuralgia	TRUE	reported	0.0364413	9.93437e-06	6902	Suberate (C8-DC) levels || GCST90199633	TRUE	reported	XpttFS	2	TRUE	0.00282075	19.5182
rs212832	T	G	T	G	0.108962	-0.103462	0.897139	0.896618	FALSE	FALSE	FALSE	vdsait	26626391	0.433971	0.132235	330690	postherpetic neuralgia	TRUE	reported	0.0246605	9.9394e-06	8282	10-heptadecenoate (17:1n7) levels || GCST90199731	TRUE	reported	tdzSVH	2	TRUE	0.00235174	19.5183
rs10842404	C	A	C	A	-0.0895999	-0.0833706	0.241239	0.248806	FALSE	FALSE	FALSE	2NeANv	24775225	0.371623	0.0933146	330690	postherpetic neuralgia	TRUE	reported	0.0202776	9.93183e-06	6351	Maltose levels in coronary artery disease || GCST90200447	TRUE	reported	41EKQr	2	TRUE	0.00306483	19.5184
rs481803	G	A	G	A	0.153984	-0.0107481	0.0528607	0.0589532	FALSE	FALSE	FALSE	89qhzM	10564316	0.950192	0.172065	330690	postherpetic neuralgia	TRUE	reported	0.0348496	9.93713e-06	8066	Glycodeoxycholate 3-sulfate levels || GCST90200026	TRUE	reported	Y56q0C	2	TRUE	0.00241461	19.5186
rs6074148	T	C	T	C	-0.0794045	0.00720055	0.709652	0.703153	FALSE	FALSE	FALSE	hkuM9H	1117843	0.934663	0.0878335	330690	postherpetic neuralgia	TRUE	reported	0.0179705	9.93466e-06	7220	11beta-hydroxyetiocholanolone glucuronide levels || GCST90200218	TRUE	reported	esCYiD	2	TRUE	0.00269687	19.5186
rs6693173	G	A	G	A	-0.0802487	-0.0910532	0.607378	0.556069	FALSE	FALSE	FALSE	8yzYUo	4133813	0.261447	0.0810818	330690	postherpetic neuralgia	TRUE	reported	0.018161	9.92788e-06	6100	X-19299 levels || GCST90200572	TRUE	reported	ERYerd	2	TRUE	0.00319065	19.5188
rs9965582	A	G	A	G	0.0730299	-0.134914	0.267944	0.345593	FALSE	FALSE	FALSE	ZZpWDD	28117548	0.109056	0.0841923	330690	postherpetic neuralgia	TRUE	reported	0.016528	9.93611e-06	8233	Dimethylarginine (sdma + adma) levels || GCST90199832	TRUE	reported	zf6ycc	2	TRUE	0.00236578	19.5189
rs62283175	C	T	C	T	-0.123924	0.293075	0.0784399	0.0698714	FALSE	FALSE	FALSE	D29jux	131621183	0.0647396	0.158672	330690	postherpetic neuralgia	TRUE	reported	0.0280461	9.93457e-06	8049	Octadecanedioylcarnitine (C18-DC) levels || GCST90199992	TRUE	reported	YlEAlF	2	TRUE	0.00241976	19.519
rs56260745	T	G	T	G	-0.192647	-0.128677	0.0309215	0.0357015	FALSE	FALSE	FALSE	M9JVLS	2194705	0.552565	0.216657	330690	postherpetic neuralgia	TRUE	reported	0.0435994	9.93537e-06	8260	Hexadecanedioate (C16-DC) levels || GCST90199807	TRUE	reported	GWObwC	2	TRUE	0.00235808	19.519
rs34257469	C	T	C	T	0.120984	-0.152158	0.0854521	0.151784	FALSE	FALSE	FALSE	6BoqCA	99552562	0.172005	0.111406	330690	postherpetic neuralgia	TRUE	reported	0.0273807	9.935e-06	8097	Carnitine C5:1 levels || GCST90199800	TRUE	reported	Sk9APq	2	TRUE	0.00240545	19.5191
rs1789555	G	A	G	A	0.242514	-0.342241	0.0242291	0.00945061	FALSE	FALSE	FALSE	j9IEKm	45846244	0.407085	0.412819	330690	postherpetic neuralgia	TRUE	reported	0.0548837	9.9304e-06	6822	Xylose levels || GCST90200426	TRUE	reported	bOujHh	2	TRUE	0.00285387	19.5191
rs2928034	G	T	G	T	-0.0763748	0.0615194	0.778648	0.814279	FALSE	FALSE	FALSE	C3eEa7	160219682	0.550912	0.103152	330690	postherpetic neuralgia	TRUE	reported	0.0172849	9.93436e-06	8176	X-23659 levels || GCST90200616	TRUE	reported	SEfh0l	2	TRUE	0.00238226	19.5191
rs111461700	C	G	C	G	0.328526	0.267363	0.00999391	0.00629277	FALSE	TRUE	FALSE	nbN2Qt	23386059	0.601365	0.511758	330690	postherpetic neuralgia	TRUE	reported	0.0743509	9.9347e-06	8253	X-11308 levels || GCST90200456	TRUE	reported	JM90bn	2	TRUE	0.00236009	19.5192
rs74910303	A	G	A	G	0.273526	-0.0992918	0.016838	0.00604396	FALSE	FALSE	FALSE	OZ8cER	98394830	0.85031	0.526124	330690	postherpetic neuralgia	TRUE	reported	0.061903	9.93304e-06	7813	4-hydroxyphenylpyruvate levels || GCST90200300	TRUE	reported	X4qc0C	2	TRUE	0.00249271	19.5192
rs115299511	T	C	T	C	0.221365	-0.244343	0.0224829	0.0407075	FALSE	FALSE	FALSE	J0KJeX	45913435	0.227031	0.202263	330690	postherpetic neuralgia	TRUE	reported	0.0500984	9.93395e-06	8241	X-23654 levels || GCST90200601	TRUE	reported	8vDLRh	2	TRUE	0.00236354	19.5193
rs28714103	A	T	A	T	-0.0815581	-0.10642	0.205123	0.156184	FALSE	TRUE	FALSE	HPsbQl	131588576	0.334778	0.110333	330690	postherpetic neuralgia	TRUE	reported	0.0184578	9.93341e-06	8112	X-13684 levels || GCST90200512	TRUE	reported	G1Hg5Y	2	TRUE	0.00240106	19.5194
rs113213779	T	C	T	C	-0.194767	0.606041	0.0298562	0.0149891	FALSE	FALSE	FALSE	BTwItT	39316602	0.0713263	0.336055	330690	postherpetic neuralgia	TRUE	reported	0.0440787	9.93314e-06	8217	X-21829 levels || GCST90200585	TRUE	reported	EKroF3	2	TRUE	0.00237044	19.5194
rs79993169	A	G	A	G	0.243263	-0.0522077	0.0282038	0.0280531	FALSE	FALSE	FALSE	vMu5HL	146159546	0.829994	0.243155	330690	postherpetic neuralgia	TRUE	reported	0.0550514	9.92363e-06	5874	X-12738 levels || GCST90200508	TRUE	reported	iFjJaS	2	TRUE	0.00331314	19.5194
rs149897508	T	C	T	C	-0.261875	-0.110501	0.0219578	0.0505208	FALSE	FALSE	FALSE	8k1Qei	3113013	0.546691	0.183335	330690	postherpetic neuralgia	TRUE	reported	0.0592639	9.92504e-06	6320	3-methyl catechol sulfate (2) levels || GCST90199936	TRUE	reported	Whhsqp	2	TRUE	0.00308	19.5196
rs117763866	T	A	T	A	0.313284	-0.456994	0.0122492	0.0045355	FALSE	TRUE	FALSE	rSFEzk	75834338	0.463658	0.623596	330690	postherpetic neuralgia	TRUE	reported	0.0709006	9.93258e-06	8212	Alpha-ketoglutarate levels || GCST90200455	TRUE	reported	NWeJzf	2	TRUE	0.0023719	19.5196
rs144182717	T	C	T	C	-0.259472	-0.3452	0.0179972	0.0213305	FALSE	FALSE	FALSE	81efVY	67631042	0.210507	0.275681	330690	postherpetic neuralgia	TRUE	reported	0.0587217	9.93109e-06	7805	N-palmitoyl-sphingadienine (d18:2/16:0) levels || GCST90200108	TRUE	reported	TRlFzY	2	TRUE	0.00249532	19.5197
rs11017340	G	A	G	A	0.225302	-0.103168	0.0234973	0.0324981	FALSE	FALSE	FALSE	xFdfog	130571712	0.650867	0.227966	330690	postherpetic neuralgia	TRUE	reported	0.0509886	9.93048e-06	8253	Glutamine levels || GCST90200419	TRUE	reported	WVdr2M	2	TRUE	0.00236018	19.5199
rs7625428	T	C	T	C	0.0690054	-0.131381	0.593758	0.576019	FALSE	FALSE	FALSE	XfWokn	56536879	0.105378	0.0811336	330690	postherpetic neuralgia	TRUE	reported	0.0156167	9.92979e-06	8118	X-17676 levels || GCST90200548	TRUE	reported	d2s4Ur	2	TRUE	0.00239936	19.52
rs12414210	G	A	G	A	-0.114839	0.00268286	0.151189	0.22691	FALSE	FALSE	FALSE	kEneC4	19398738	0.977683	0.095908	330690	postherpetic neuralgia	TRUE	reported	0.0259877	9.9161e-06	5389	X-22520 levels || GCST90200602	TRUE	reported	v0gPvW	2	TRUE	0.00361047	19.5201
rs1010640	C	T	C	T	0.135963	-0.00850795	0.0699315	0.0767198	FALSE	FALSE	FALSE	gCFs86	41891234	0.954921	0.150507	330690	postherpetic neuralgia	TRUE	reported	0.0307696	9.92735e-06	7650	1-arachidonylglycerol (20:4) levels || GCST90199770	TRUE	reported	Om31Dh	2	TRUE	0.00254583	19.5202
rs10487700	T	C	T	C	-0.175059	0.300597	0.041026	0.0174824	FALSE	FALSE	FALSE	3LJhZ0	30619509	0.328862	0.30786	330690	postherpetic neuralgia	TRUE	reported	0.0396174	9.92802e-06	7950	Sulfate of piperine metabolite C16H19NO3 (2) levels || GCST90200210	TRUE	reported	nv7t0k	2	TRUE	0.00244999	19.5204
rs10512739	G	A	G	A	-0.113507	-0.0144064	0.0936777	0.0434885	FALSE	FALSE	FALSE	Rz168i	40431779	0.94106	0.194843	330690	postherpetic neuralgia	TRUE	reported	0.0256877	9.92862e-06	8239	EDTA levels || GCST90199690	TRUE	reported	d4I5WE	2	TRUE	0.00236424	19.5204
rs56301706	T	C	T	C	0.440731	-0.378796	0.00536324	0.00240069	FALSE	FALSE	FALSE	9fZ9NM	105726992	0.636864	0.802386	330690	postherpetic neuralgia	TRUE	reported	0.0997411	9.92724e-06	8219	2-o-methylascorbic acid levels || GCST90199908	TRUE	reported	4kKA23	2	TRUE	0.00237001	19.5206
rs4330995	T	C	T	C	-0.308113	0.498966	0.987635	0.996785	FALSE	FALSE	FALSE	0DBkuK	2750928	0.480955	0.707986	330690	postherpetic neuralgia	TRUE	reported	0.0697285	9.92716e-06	8236	X-15486 levels || GCST90200533	TRUE	reported	BePsEr	2	TRUE	0.00236513	19.5206
rs3808946	G	T	G	T	0.0780341	0.0437196	0.303414	0.45898	FALSE	FALSE	FALSE	k06tGS	101130337	0.587913	0.0806837	330690	postherpetic neuralgia	TRUE	reported	0.0176595	9.9243e-06	7662	X-23587 levels || GCST90200609	TRUE	reported	Qm97N7	2	TRUE	0.00254194	19.5208
rs112271315	A	G	A	G	0.231509	0.138789	0.021958	0.0314087	FALSE	FALSE	FALSE	3kVmZy	37712966	0.549155	0.23169	330690	postherpetic neuralgia	TRUE	reported	0.0523919	9.92546e-06	8041	Gamma-glutamylleucine levels || GCST90200326	TRUE	reported	wZH3gO	2	TRUE	0.00242239	19.5209
rs7710861	G	T	G	T	-0.0688697	-0.218587	0.435561	0.380494	FALSE	FALSE	FALSE	rYpI6z	106587430	0.00722354	0.0813691	330690	postherpetic neuralgia	TRUE	reported	0.0155856	9.92433e-06	8230	1-palmitoyl-2-dihomo-linolenoyl-GPC (16:0/20:3n3 or 6) levels || GCST90200051	TRUE	reported	Pr5W6b	2	TRUE	0.0023669	19.5211
rs149162700	A	G	A	G	-0.327611	0.225593	0.0127828	0.0275021	FALSE	FALSE	FALSE	kJaJNx	170154553	0.357759	0.245305	330690	postherpetic neuralgia	TRUE	reported	0.0741374	9.91705e-06	6470	1-dihomo-linolenylglycerol (20:3) levels || GCST90199976	TRUE	reported	Wsqjjw	2	TRUE	0.00300905	19.5213
rs6994103	C	T	C	T	0.0903332	-0.0537358	0.353293	0.382345	FALSE	FALSE	FALSE	uZAtSb	90178596	0.517207	0.0829694	330690	postherpetic neuralgia	TRUE	reported	0.0204413	9.90876e-06	5188	Dihydroferulic acid sulfate levels || GCST90200166	TRUE	reported	JDs1Cd	2	TRUE	0.00375013	19.5214
rs7251340	C	G	C	G	-0.0881381	0.0348445	0.63727	0.607247	FALSE	TRUE	FALSE	z8NSe6	3732628	0.671237	0.082093	330690	postherpetic neuralgia	TRUE	reported	0.0199447	9.90981e-06	5423	X-22509 levels || GCST90200606	TRUE	reported	hE7Nr6	2	TRUE	0.00358816	19.5215
rs141595765	A	G	A	G	-0.225075	-0.304057	0.0225275	0.00671173	FALSE	FALSE	FALSE	L3SDIy	136249803	0.540401	0.496657	330690	postherpetic neuralgia	TRUE	reported	0.0509351	9.92229e-06	8257	1-oleoyl-GPC (18:1) levels || GCST90199727	TRUE	reported	KjfaB4	2	TRUE	0.00235924	19.5216
rs35256800	G	A	G	A	0.0851328	-0.115988	0.202847	0.16464	FALSE	FALSE	FALSE	e6sLaO	7089092	0.283603	0.108172	330690	postherpetic neuralgia	TRUE	reported	0.0192657	9.92184e-06	8233	3-methyl catechol sulfate (1) levels || GCST90199938	TRUE	reported	EEJyLq	2	TRUE	0.00236612	19.5217
rs143214193	A	G	A	G	0.250158	-0.493179	0.018523	0.00671386	FALSE	FALSE	FALSE	yBQCiH	194964435	0.334873	0.511413	330690	postherpetic neuralgia	TRUE	reported	0.0566112	9.92121e-06	8258	Eicosanedioate (C20-DC) levels || GCST90199909	TRUE	reported	va5TfR	2	TRUE	0.00235898	19.5218
rs140229512	T	A	T	A	0.137821	-0.0642424	0.0629432	0.0572168	FALSE	TRUE	FALSE	xSmqtE	73425966	0.710881	0.173313	330690	postherpetic neuralgia	TRUE	reported	0.031189	9.92008e-06	8089	Ascorbic acid 2-sulfate levels || GCST90200094	TRUE	reported	1zOsjc	2	TRUE	0.00240816	19.5218
rs61775225	T	C	T	C	-0.113523	0.0750208	0.0997196	0.134651	FALSE	FALSE	FALSE	Mucqpe	54187618	0.525338	0.118117	330690	postherpetic neuralgia	TRUE	reported	0.0256904	9.92085e-06	8241	2-hydroxyhippurate levels || GCST90199869	TRUE	reported	4O2S89	2	TRUE	0.00236384	19.5218
rs7046371	G	C	G	C	-0.129757	0.164368	0.0884791	0.0776828	FALSE	TRUE	FALSE	glOuij	10941260	0.276982	0.151195	330690	postherpetic neuralgia	TRUE	reported	0.0293636	9.91722e-06	7100	Isovalerylglycine levels || GCST90199785	TRUE	reported	w1ovVe	2	TRUE	0.00274279	19.5218
rs11240329	T	C	T	C	0.166529	-0.170933	0.057732	0.0512971	FALSE	FALSE	FALSE	8k1Qei	204990147	0.347366	0.1819	330690	postherpetic neuralgia	TRUE	reported	0.0376842	9.91298e-06	6320	3-methyl catechol sulfate (2) levels || GCST90199936	TRUE	reported	Whhsqp	2	TRUE	0.00308038	19.522
rs10489412	T	C	T	C	0.127753	-0.141955	0.0788215	0.0623228	FALSE	FALSE	FALSE	1ylOVN	36968022	0.389894	0.1651	330690	postherpetic neuralgia	TRUE	reported	0.0289105	9.91982e-06	8174	X-18922 levels || GCST90200578	TRUE	reported	BY1o4Z	2	TRUE	0.0023832	19.522
rs12135503	G	A	G	A	-0.180945	0.153394	0.0364449	0.0624675	FALSE	FALSE	FALSE	LrJhC3	52700285	0.354917	0.165814	330690	postherpetic neuralgia	TRUE	reported	0.0409478	9.91968e-06	8178	2-aminooctanoate levels || GCST90199937	TRUE	reported	WdSh1t	2	TRUE	0.00238204	19.5221
rs61766381	T	C	T	C	-0.106581	-0.247021	0.142982	0.089082	FALSE	FALSE	FALSE	glOuij	63117287	0.082374	0.142205	330690	postherpetic neuralgia	TRUE	reported	0.0241188	9.91654e-06	7100	Isovalerylglycine levels || GCST90199785	TRUE	reported	w1ovVe	2	TRUE	0.00274282	19.5221
rs10794918	G	C	G	C	0.0983884	-0.0027256	0.79655	0.760849	FALSE	TRUE	FALSE	obULpl	2532937	0.976838	0.0938789	330690	postherpetic neuralgia	TRUE	reported	0.0222643	9.91106e-06	6092	X-17367 levels || GCST90200549	TRUE	reported	8lRPf2	2	TRUE	0.00319536	19.5221
rs1447739	T	C	T	C	-0.162741	-0.0887674	0.955194	0.98354	FALSE	FALSE	FALSE	sOzOtG	143696869	0.779243	0.316682	330690	postherpetic neuralgia	TRUE	reported	0.0368282	9.91895e-06	8279	Margarate (17:0) levels || GCST90200459	TRUE	reported	k4HN8K	2	TRUE	0.00235305	19.5222
rs77418103	T	C	T	C	0.111143	-0.119931	0.136855	0.130485	FALSE	FALSE	FALSE	Fd4bLU	108820572	0.31382	0.119069	330690	postherpetic neuralgia	TRUE	reported	0.0251508	9.91246e-06	6582	Glucuronide of piperine metabolite C17H21NO3 (5) levels || GCST90200212	TRUE	reported	BKtOxB	2	TRUE	0.00295812	19.5222
rs185522312	A	G	A	G	-0.299397	0.369013	0.0258222	0.0131287	FALSE	FALSE	FALSE	JbtQpc	13557392	0.300827	0.356651	330690	postherpetic neuralgia	TRUE	reported	0.0677449	9.89367e-06	4110	5alpha-pregnan-diol disulfate levels || GCST90199857	TRUE	reported	7hi9tt	2	TRUE	0.00472978	19.5223
rs146849590	C	A	C	A	-0.504435	2.14891	0.00444851	0.000579489	FALSE	FALSE	FALSE	YnhJ5A	89073057	0.00727277	0.800611	330690	postherpetic neuralgia	TRUE	reported	0.114153	9.9186e-06	8256	Imidazole lactate levels || GCST90199639	TRUE	reported	FPLNFk	2	TRUE	0.00235961	19.5223
rs12693205	C	T	C	T	-0.0683732	-0.0282553	0.5299	0.505111	FALSE	FALSE	FALSE	4cOQW1	179740265	0.724665	0.0802179	330690	postherpetic neuralgia	TRUE	reported	0.0154727	9.91744e-06	8123	Blood sugar levels || GCST90200440	TRUE	reported	tfzi8W	2	TRUE	0.00239817	19.5224
rs77101172	T	A	T	A	0.110998	-0.181612	0.103742	0.13399	FALSE	TRUE	FALSE	4Mjd3n	4664107	0.122219	0.117508	330690	postherpetic neuralgia	TRUE	reported	0.0251186	9.91766e-06	8230	Sulfate levels || GCST90199896	TRUE	reported	k1oMHE	2	TRUE	0.00236707	19.5224
rs4756221	T	C	T	C	-0.0804034	0.0365951	0.225208	0.257645	FALSE	FALSE	FALSE	jqJFqO	35356522	0.690016	0.0917553	330690	postherpetic neuralgia	TRUE	reported	0.0181951	9.91804e-06	8226	Thioproline levels || GCST90200072	TRUE	reported	jI03qO	2	TRUE	0.00236822	19.5225
rs7782319	G	A	G	A	-0.0730698	0.151569	0.380255	0.427363	FALSE	FALSE	FALSE	LM3vc1	18883952	0.0615418	0.0810713	330690	postherpetic neuralgia	TRUE	reported	0.0165355	9.91777e-06	8228	Arachidate (20:0) levels || GCST90200446	TRUE	reported	7sdmQn	2	TRUE	0.00236765	19.5225
rs6064791	G	A	G	A	-0.0708286	-0.0228479	0.305485	0.28853	FALSE	FALSE	FALSE	CzE2dO	38627993	0.795848	0.0883098	330690	postherpetic neuralgia	TRUE	reported	0.0160283	9.9169e-06	8267	Gamma-glutamylisoleucine levels || GCST90199775	TRUE	reported	aupbvO	2	TRUE	0.00235651	19.5226
rs10269125	G	A	G	A	0.264495	1.33546	0.0161916	0.00268657	FALSE	FALSE	FALSE	8ANaso	149810542	0.102765	0.818502	330690	postherpetic neuralgia	TRUE	reported	0.0598543	9.91701e-06	8252	Allantoin levels || GCST90200286	TRUE	reported	XSKjL9	2	TRUE	0.0023608	19.5227
rs75118450	C	T	C	T	-0.246307	-0.745163	0.0183001	0.0062668	FALSE	FALSE	FALSE	wup3TV	155591131	0.155246	0.524304	330690	postherpetic neuralgia	TRUE	reported	0.0557383	9.91638e-06	8239	7-methylguanine levels || GCST90199771	TRUE	reported	UQDmmQ	2	TRUE	0.00236452	19.5227
rs71364555	A	G	A	G	-0.146403	-0.469196	0.0551673	0.0201831	FALSE	FALSE	FALSE	oB4hB2	46683481	0.0986007	0.284073	330690	postherpetic neuralgia	TRUE	reported	0.0331304	9.91572e-06	8207	13-HODE + 9-HODE levels || GCST90199875	TRUE	reported	OPUkiJ	2	TRUE	0.00237372	19.5227
rs56146099	A	G	A	G	0.260044	-0.257512	0.0168228	0.0119838	FALSE	FALSE	FALSE	7mWZb5	57869062	0.491589	0.374408	330690	postherpetic neuralgia	TRUE	reported	0.0588468	9.91551e-06	8161	X-13431 levels || GCST90200710	TRUE	reported	8khr3O	2	TRUE	0.00238708	19.5228
rs10888422	A	G	A	G	-0.120841	0.103374	0.916551	0.884685	FALSE	FALSE	FALSE	fCmjJT	151572020	0.413344	0.12637	330690	postherpetic neuralgia	TRUE	reported	0.0273458	9.91619e-06	8257	Carnitine C14:1 levels || GCST90199979	TRUE	reported	Q4dIX4	2	TRUE	0.00235939	19.5228
rs6747405	C	A	C	A	-0.10103	-0.187797	0.133259	0.166757	FALSE	FALSE	FALSE	zDG9XC	211709893	0.0834353	0.108485	330690	postherpetic neuralgia	TRUE	reported	0.0228626	9.91651e-06	8120	Oleoylcholine levels || GCST90200084	TRUE	reported	OXWWQK	2	TRUE	0.00239911	19.5228
rs807569	G	A	G	A	0.0972704	0.00100886	0.846108	0.868514	FALSE	FALSE	FALSE	Gdmebp	99177517	0.993235	0.118982	330690	postherpetic neuralgia	TRUE	reported	0.0220118	9.91487e-06	8168	5-methyluridine (ribothymidine) levels || GCST90199783	TRUE	reported	8GVLSP	2	TRUE	0.00238505	19.5229
rs62101151	C	T	C	T	-0.143936	-0.0162481	0.069869	0.0259003	FALSE	FALSE	FALSE	esvDAY	73623027	0.948574	0.25192	330690	postherpetic neuralgia	TRUE	reported	0.0325713	9.91043e-06	7157	Taurochenodeoxycholic acid 3-sulfate levels || GCST90200242	TRUE	reported	9PzdZ8	2	TRUE	0.00272116	19.523
rs1344970	T	C	T	C	0.0834847	0.105747	0.224734	0.149956	FALSE	FALSE	FALSE	i86Bgj	139298017	0.348236	0.112734	330690	postherpetic neuralgia	TRUE	reported	0.018892	9.91357e-06	7990	Branched chain 14:0 dicarboxylic acid levels || GCST90200260	TRUE	reported	Wy7ozg	2	TRUE	0.0024381	19.5231
rs75675930	T	A	T	A	0.21534	0.536246	0.0254051	0.0106419	FALSE	TRUE	FALSE	82hKUX	71162277	0.17576	0.396068	330690	postherpetic neuralgia	TRUE	reported	0.0487301	9.91413e-06	8257	1-stearoyl-2-oleoyl-gpc (18:0/18:1) levels || GCST90200028	TRUE	reported	mAFrXZ	2	TRUE	0.00235943	19.5231
rs74806909	G	A	G	A	-0.163419	0.0291178	0.0453703	0.0327511	FALSE	FALSE	FALSE	6BoqCA	65245001	0.897072	0.22509	330690	postherpetic neuralgia	TRUE	reported	0.0369805	9.91312e-06	8097	Carnitine C5:1 levels || GCST90199800	TRUE	reported	Sk9APq	2	TRUE	0.00240596	19.5233
rs1258736	G	A	G	A	0.0826899	0.0381081	0.222229	0.225255	FALSE	FALSE	FALSE	8VId8f	32775822	0.692676	0.0964211	330690	postherpetic neuralgia	TRUE	reported	0.018712	9.91169e-06	8198	X-21258 levels || GCST90200565	TRUE	reported	ncqvc3	2	TRUE	0.00237642	19.5235
rs12433497	T	C	T	C	0.0856891	-0.16036	0.213893	0.27651	FALSE	FALSE	FALSE	nibWZH	34923676	0.0731678	0.0894978	330690	postherpetic neuralgia	TRUE	reported	0.0193905	9.91037e-06	7629	X-11850 levels || GCST90200472	TRUE	reported	5eOdYN	2	TRUE	0.00255326	19.5236
rs188302697	C	G	C	G	0.278435	-0.725064	0.0134524	0.00529748	FALSE	TRUE	FALSE	q3Jwyn	104748671	0.202784	0.569276	330690	postherpetic neuralgia	TRUE	reported	0.063007	9.91099e-06	8206	X-11444 levels || GCST90200474	TRUE	reported	Snjzrj	2	TRUE	0.00237414	19.5238
rs6104733	C	T	C	T	0.0948662	0.0746676	0.150734	0.0674574	FALSE	FALSE	FALSE	Zf0sj4	1197325	0.641914	0.160567	330690	postherpetic neuralgia	TRUE	reported	0.0214672	9.91062e-06	8253	1-stearoyl-2-arachidonoyl-gpc (18:0/20:4) levels || GCST90200685	TRUE	reported	Lcdg77	2	TRUE	0.00236066	19.5239
rs191055136	T	G	T	G	-0.348572	0.0192164	0.0071122	0.0245883	FALSE	FALSE	FALSE	JSmmcI	81172764	0.942385	0.265888	330690	postherpetic neuralgia	TRUE	reported	0.0788776	9.90913e-06	8267	Sphingomyelin (d18:2/23:1) levels || GCST90200126	TRUE	reported	Cggnv4	2	TRUE	0.0023567	19.5242
rs79947648	A	G	A	G	0.154764	-0.178924	0.0564035	0.0169361	FALSE	FALSE	FALSE	wnfsAl	31484791	0.573511	0.317868	330690	postherpetic neuralgia	TRUE	reported	0.0350204	9.90385e-06	7054	N-acetylhistidine levels || GCST90199735	TRUE	reported	kuwBcH	2	TRUE	0.00276097	19.5243
rs117693671	A	G	A	G	-0.203807	-0.0269995	0.0276156	0.0216758	FALSE	FALSE	FALSE	idhtJO	116601058	0.92267	0.278141	330690	postherpetic neuralgia	TRUE	reported	0.0461189	9.90818e-06	8256	Carotene diol (1) levels || GCST90200142	TRUE	reported	FShT2p	2	TRUE	0.00235985	19.5243
rs12649558	G	A	G	A	0.0707147	0.134393	0.319569	0.370174	FALSE	FALSE	FALSE	DCiQtb	180381064	0.10449	0.0827814	330690	postherpetic neuralgia	TRUE	reported	0.0160018	9.9084e-06	8179	Gamma-glutamylvaline levels || GCST90199703	TRUE	reported	6VZESQ	2	TRUE	0.00238202	19.5243
rs959638	T	C	T	C	-0.079141	-0.177509	0.704581	0.620299	FALSE	FALSE	FALSE	IKoJDL	53302911	0.0315551	0.0825622	330690	postherpetic neuralgia	TRUE	reported	0.0179082	9.90396e-06	7214	Linoleoyl ethanolamide levels || GCST90200029	TRUE	reported	RzuLz1	2	TRUE	0.00269991	19.5244
rs56149949	T	G	T	G	0.10957	-0.0215152	0.88353	0.808173	FALSE	FALSE	FALSE	9muBG2	22487051	0.83279	0.101908	330690	postherpetic neuralgia	TRUE	reported	0.0247941	9.9056e-06	8057	X-16397 levels || GCST90200529	TRUE	reported	SFVWoh	2	TRUE	0.00241803	19.5244
rs112854985	A	G	A	G	0.0894452	-0.0468856	0.138598	0.126824	FALSE	FALSE	FALSE	tTgSOi	31794172	0.696354	0.120144	330690	postherpetic neuralgia	TRUE	reported	0.0202402	9.90717e-06	8228	Pregnenetriol disulfate levels || GCST90200238	TRUE	reported	Hsm1mn	2	TRUE	0.00236789	19.5245
rs4965335	A	G	A	G	0.107789	-0.111938	0.108751	0.166283	FALSE	FALSE	FALSE	0SlnTB	100780411	0.301494	0.108337	330690	postherpetic neuralgia	TRUE	reported	0.0243911	9.90672e-06	8266	Ceramide (d18:1/16:0) levels || GCST90200336	TRUE	reported	cp14yD	2	TRUE	0.00235703	19.5245
rs74546513	C	T	C	T	-0.19904	-0.447042	0.0267429	0.00867183	FALSE	FALSE	FALSE	jCyo5b	113744603	0.297482	0.429086	330690	postherpetic neuralgia	TRUE	reported	0.0450398	9.90676e-06	8142	3,4-dihydroxybutyrate levels || GCST90199816	TRUE	reported	Zdpkrj	2	TRUE	0.00239285	19.5246
rs183501039	T	G	T	G	-0.195448	0.0382978	0.0391427	0.0356642	FALSE	FALSE	FALSE	IbdguA	138896718	0.858414	0.214681	330690	postherpetic neuralgia	TRUE	reported	0.0442258	9.90148e-06	6806	1-stearoyl-GPG (18:0) levels || GCST90199780	TRUE	reported	kxki1P	2	TRUE	0.00286137	19.5247
rs9530423	T	G	T	G	0.0712288	0.0447702	0.669086	0.639784	FALSE	FALSE	FALSE	8YwTlN	75357847	0.593924	0.0839717	330690	postherpetic neuralgia	TRUE	reported	0.0161179	9.90493e-06	8239	X-24588 levels || GCST90200649	TRUE	reported	UXocwr	2	TRUE	0.00236478	19.5249
rs79033469	G	C	G	C	-0.374908	-0.0447429	0.0105361	0.0261813	FALSE	TRUE	FALSE	KkLKzt	32365713	0.856893	0.248115	330690	postherpetic neuralgia	TRUE	reported	0.0848327	9.8985e-06	6497	Pristanate levels || GCST90200409	TRUE	reported	CIeea7	2	TRUE	0.00299714	19.5249
rs4367753	T	G	T	G	0.0642098	0.134659	0.625949	0.549137	FALSE	FALSE	FALSE	923yp3	71130509	0.0948418	0.0806149	330690	postherpetic neuralgia	TRUE	reported	0.0145296	9.90439e-06	8237	X-15503 levels || GCST90200543	TRUE	reported	7SEgRm	2	TRUE	0.00236536	19.5249
rs141851837	A	G	A	G	-0.281106	0.345795	0.0137406	0.0134675	FALSE	FALSE	FALSE	BMDhk9	57648484	0.331597	0.356158	330690	postherpetic neuralgia	TRUE	reported	0.0636094	9.90423e-06	8190	Hydroxy-N6,N6,N6-trimethyllysine levels || GCST90200240	TRUE	reported	jxJmSb	2	TRUE	0.00237892	19.525
rs7787264	A	T	A	T	-0.112899	-0.0902365	0.110708	0.0987578	FALSE	TRUE	FALSE	xsiOBo	2667935	0.50234	0.134518	330690	postherpetic neuralgia	TRUE	reported	0.0255469	9.90231e-06	7840	Paraxanthine levels in elite athletes || GCST90199654	TRUE	reported	71bfU6	2	TRUE	0.00248489	19.5251
rs1033671	A	G	A	G	-0.0894612	0.0456234	0.190704	0.218725	FALSE	FALSE	FALSE	NiJnc9	165436048	0.640099	0.0975776	330690	postherpetic neuralgia	TRUE	reported	0.0202435	9.9039e-06	8256	Cys-gly, oxidized levels || GCST90200319	TRUE	reported	X2gDSE	2	TRUE	0.00235995	19.5251
rs75538042	C	A	C	A	0.257772	0.0932124	0.0190299	0.0218232	FALSE	FALSE	FALSE	RKj8eW	213579852	0.732728	0.272951	330690	postherpetic neuralgia	TRUE	reported	0.058329	9.90362e-06	8071	X-15523 levels || GCST90200541	TRUE	reported	3asfuz	2	TRUE	0.00241393	19.5252
rs13048770	A	G	A	G	0.163434	-0.0397094	0.0701689	0.0404526	FALSE	FALSE	FALSE	MpZEEA	21979681	0.847944	0.207098	330690	postherpetic neuralgia	TRUE	reported	0.0369796	9.88984e-06	5337	X-16124 levels || GCST90200544	TRUE	reported	N2tRe4	2	TRUE	0.0036465	19.5253
rs12777753	G	C	G	C	0.230859	-0.624807	0.975287	0.986841	FALSE	TRUE	FALSE	7v013w	53337866	0.0798712	0.356741	330690	postherpetic neuralgia	TRUE	reported	0.052238	9.89889e-06	7274	Glycosyl-N-tricosanoyl-sphingadienine (d18:2/23:0) levels || GCST90200114	TRUE	reported	SZjAXx	2	TRUE	0.00267783	19.5255
rs2718327	T	C	T	C	0.121903	0.0696468	0.891308	0.919468	FALSE	FALSE	FALSE	czG1vj	88578636	0.637909	0.147988	330690	postherpetic neuralgia	TRUE	reported	0.0275831	9.89302e-06	6161	Indoleacetylglutamine levels || GCST90199817	TRUE	reported	55dBE2	2	TRUE	0.00316022	19.5255
rs1502744	G	A	G	A	0.0674895	-0.108478	0.49865	0.500248	FALSE	FALSE	FALSE	UXLEcu	159584123	0.175553	0.080083	330690	postherpetic neuralgia	TRUE	reported	0.0152715	9.90113e-06	8157	1-(1-enyl-oleoyl)-GPE (p-18:1) levels || GCST90199966	TRUE	reported	ewC7sO	2	TRUE	0.00238858	19.5255
rs1426466	C	T	C	T	-0.114917	0.112188	0.801944	0.762893	FALSE	FALSE	FALSE	HazjKz	107378790	0.234107	0.0942876	330690	postherpetic neuralgia	TRUE	reported	0.0260009	9.88191e-06	4641	Maltotriose levels || GCST90199623	TRUE	reported	bHjtES	2	TRUE	0.00419137	19.5256
rs3741902	C	T	C	T	-0.113786	-0.0686135	0.201663	0.14036	FALSE	FALSE	FALSE	HazjKz	5921136	0.553986	0.115941	330690	postherpetic neuralgia	TRUE	reported	0.025745	9.88314e-06	4641	Maltotriose levels || GCST90199623	TRUE	reported	bHjtES	2	TRUE	0.00419137	19.5256
rs6964466	A	G	A	G	-0.091584	0.0214501	0.381777	0.3492	FALSE	FALSE	FALSE	3KmFSu	19098234	0.799207	0.0843253	330690	postherpetic neuralgia	TRUE	reported	0.0207221	9.88683e-06	5269	X-13723 levels || GCST90200525	TRUE	reported	clfGTT	2	TRUE	0.00369349	19.5257
rs80279825	C	A	C	A	0.256608	0.353446	0.0164627	0.00647722	FALSE	FALSE	FALSE	1hR4s3	152211889	0.491143	0.513363	330690	postherpetic neuralgia	TRUE	reported	0.0580649	9.90061e-06	8241	Carnitine C14 levels || GCST90199730	TRUE	reported	7jliyO	2	TRUE	0.00236431	19.5257
rs12052246	A	C	A	C	-0.0700343	-0.139119	0.594811	0.60476	FALSE	FALSE	FALSE	ke3SJZ	172030703	0.0890779	0.0818211	330690	postherpetic neuralgia	TRUE	reported	0.0158472	9.89973e-06	8032	6-oxopiperidine-2-carboxylate levels || GCST90199949	TRUE	reported	r95X9b	2	TRUE	0.00242571	19.5258
rs78366066	G	T	G	T	-0.137109	-0.334205	0.0658125	0.0381493	FALSE	FALSE	FALSE	Otby3H	211461199	0.112546	0.210609	330690	postherpetic neuralgia	TRUE	reported	0.0310247	9.90044e-06	8057	1-palmitoyl-2-arachidonoyl-GPI (16:0/20:4) levels || GCST90200062	TRUE	reported	KPwbqw	2	TRUE	0.0024182	19.5258
rs141534112	C	A	C	A	0.21411	0.533898	0.0241341	0.0127111	FALSE	FALSE	FALSE	Usq5eo	110462070	0.140577	0.362297	330690	postherpetic neuralgia	TRUE	reported	0.0484484	9.90082e-06	8202	Arachidonoylcarnitine (C20:4) levels || GCST90200150	TRUE	reported	q3sCAt	2	TRUE	0.00237554	19.5258
rs12817702	T	C	T	C	0.183713	-0.262749	0.0335216	0.0226819	FALSE	FALSE	FALSE	DCiQtb	50782416	0.323651	0.266214	330690	postherpetic neuralgia	TRUE	reported	0.0415702	9.89987e-06	8179	Gamma-glutamylvaline levels || GCST90199703	TRUE	reported	6VZESQ	2	TRUE	0.00238221	19.5258
rs138068770	G	A	G	A	-0.327709	0.130514	0.0196526	0.0275195	FALSE	FALSE	FALSE	26LNGD	144937850	0.59826	0.2477	330690	postherpetic neuralgia	TRUE	reported	0.0741461	9.88058e-06	4639	Inosine 5'-monophosphate (IMP) levels || GCST90200395	TRUE	reported	4cNhfF	2	TRUE	0.00419325	19.526
rs28455942	A	G	A	G	0.0676697	0.0360414	0.548522	0.515094	FALSE	FALSE	FALSE	4jrgvG	165720202	0.654229	0.0804685	330690	postherpetic neuralgia	TRUE	reported	0.0153121	9.89959e-06	8248	Hexadecenedioate (C16:1-DC) levels || GCST90200164	TRUE	reported	OyzldJ	2	TRUE	0.00236234	19.526
rs72787439	C	T	C	T	0.0827861	0.151521	0.225547	0.15232	FALSE	FALSE	FALSE	50S8LW	125036776	0.177612	0.112392	330690	postherpetic neuralgia	TRUE	reported	0.0187325	9.89843e-06	8271	1-palmitoyl-2-stearoyl-gpc (16:0/18:0) levels || GCST90200041	TRUE	reported	m3cGyI	2	TRUE	0.00235581	19.5262
rs11789139	G	C	G	C	0.0916914	0.00609331	0.162575	0.255461	FALSE	TRUE	FALSE	EOAnNa	133318489	0.947356	0.0922848	330690	postherpetic neuralgia	TRUE	reported	0.0207475	9.89753e-06	8253	Undecenoylcarnitine (C11:1) levels || GCST90200236	TRUE	reported	ZjW1Gy	2	TRUE	0.00236095	19.5263
rs73143004	C	A	C	A	0.136203	0.0686429	0.0633437	0.0373211	FALSE	FALSE	FALSE	xSmqtE	99287930	0.749865	0.215304	330690	postherpetic neuralgia	TRUE	reported	0.0308193	9.8966e-06	8089	Ascorbic acid 2-sulfate levels || GCST90200094	TRUE	reported	1zOsjc	2	TRUE	0.00240872	19.5263
rs10138519	A	G	A	G	0.0908248	0.121069	0.669397	0.728679	FALSE	FALSE	FALSE	wtBlTh	41962988	0.180651	0.0904338	330690	postherpetic neuralgia	TRUE	reported	0.0205498	9.88191e-06	5076	Vanillic alcohol sulfate levels || GCST90199984	TRUE	reported	PfCY6X	2	TRUE	0.00383358	19.5264
rs11909615	G	A	G	A	0.244347	-0.149454	0.0171334	0.0273179	FALSE	FALSE	FALSE	VcoHRW	42394933	0.544784	0.246788	330690	postherpetic neuralgia	TRUE	reported	0.0552894	9.89631e-06	8217	N-acetylserine levels || GCST90199828	TRUE	reported	u0oZpo	2	TRUE	0.0023713	19.5265
rs77725543	G	A	G	A	-0.108271	0.0539339	0.109695	0.153463	FALSE	FALSE	FALSE	lqa03N	25939813	0.62722	0.111056	330690	postherpetic neuralgia	TRUE	reported	0.0244988	9.89452e-06	7993	N-acetylmethionine levels || GCST90200289	TRUE	reported	oBL6AC	2	TRUE	0.00243761	19.5266
rs408253	G	A	G	A	-0.0746242	0.174866	0.258965	0.125935	FALSE	FALSE	FALSE	mDsQpQ	85741148	0.15352	0.122523	330690	postherpetic neuralgia	TRUE	reported	0.0168855	9.89615e-06	8258	3-methoxytyrosine levels || GCST90200328	TRUE	reported	PablRJ	2	TRUE	0.00235956	19.5266
rs73871308	C	T	C	T	0.12404	0.0814245	0.0827225	0.136352	FALSE	FALSE	FALSE	uJiLKV	164589570	0.484818	0.116558	330690	postherpetic neuralgia	TRUE	reported	0.0280667	9.89468e-06	7646	N-acetyl leucine levels || GCST90200204	TRUE	reported	80BRsX	2	TRUE	0.00254799	19.5266
rs541290556	T	C	T	C	-0.242104	0.392238	0.0191822	0.0162168	FALSE	FALSE	FALSE	6zqK90	79505218	0.234888	0.330205	330690	postherpetic neuralgia	TRUE	reported	0.0547816	9.89578e-06	8208	Alpha-hydroxyisovalerate levels || GCST90199736	TRUE	reported	MIowB1	2	TRUE	0.00237391	19.5267
rs55640226	C	T	C	T	-0.129357	0.135365	0.0695067	0.0474229	FALSE	FALSE	FALSE	u3pLBN	96602182	0.469605	0.187195	330690	postherpetic neuralgia	TRUE	reported	0.02927	9.8956e-06	8262	Acetylcarnitine levels (Biocrates platform) || GCST90199669	TRUE	reported	r4K9iG	2	TRUE	0.00235843	19.5267
rs147292493	A	G	A	G	-0.34834	-0.0864369	0.0114327	0.00773995	FALSE	FALSE	FALSE	bnYOzD	110028539	0.855296	0.473977	330690	postherpetic neuralgia	TRUE	reported	0.078818	9.89074e-06	6984	2-acetamidophenol sulfate levels || GCST90199981	TRUE	reported	qVtTR1	2	TRUE	0.00278894	19.5268
rs79194598	G	C	G	C	0.258162	0.200786	0.0180819	0.0244982	FALSE	TRUE	FALSE	xNUtF1	42806921	0.441944	0.261128	330690	postherpetic neuralgia	TRUE	reported	0.0584147	9.89413e-06	8217	Gamma-glutamylglutamine levels || GCST90200301	TRUE	reported	96xm2V	2	TRUE	0.00237135	19.527
rs62177321	T	C	T	C	-0.159963	-0.227402	0.043928	0.0264538	FALSE	FALSE	FALSE	x82eZA	160393518	0.360774	0.248828	330690	postherpetic neuralgia	TRUE	reported	0.0361949	9.89297e-06	8251	Glycosyl ceramide (d18:2/24:1, d18:1/24:2) levels || GCST90200118	TRUE	reported	MYTXuD	2	TRUE	0.00236162	19.5272
rs138818060	T	C	T	C	0.149634	0.0103102	0.0625954	0.0483375	FALSE	FALSE	FALSE	L6YYkA	72021613	0.957086	0.191599	330690	postherpetic neuralgia	TRUE	reported	0.0338573	9.89108e-06	7512	Vanillic acid glycine levels || GCST90200253	TRUE	reported	oEcNbG	2	TRUE	0.00259342	19.5272
rs55860423	T	C	T	C	-0.064802	0.0615027	0.536336	0.49094	FALSE	FALSE	FALSE	XFyxne	152340776	0.442776	0.0801323	330690	postherpetic neuralgia	TRUE	reported	0.0146627	9.89182e-06	8210	5,6-dihydrouridine levels || GCST90199767	TRUE	reported	FErqva	2	TRUE	0.00237342	19.5273
rs141236033	T	C	T	C	0.168672	-0.13809	0.0428944	0.0185441	FALSE	FALSE	FALSE	yzpa9I	100766822	0.653301	0.307426	330690	postherpetic neuralgia	TRUE	reported	0.0381653	9.89221e-06	8265	N6,N6-dimethyllysine levels || GCST90200696	TRUE	reported	07InNI	2	TRUE	0.00235766	19.5274
rs742124	C	A	C	A	0.269857	-0.0416748	0.0135553	0.00483425	FALSE	FALSE	FALSE	yJ9cdA	169630399	0.944599	0.599723	330690	postherpetic neuralgia	TRUE	reported	0.0610603	9.89235e-06	8271	Deoxycarnitine levels || GCST90199813	TRUE	reported	PfCfEX	2	TRUE	0.00235596	19.5274
rs73391840	G	A	G	A	0.115721	0.10743	0.0914345	0.0709752	FALSE	FALSE	FALSE	gD3Yva	54342514	0.490776	0.155904	330690	postherpetic neuralgia	TRUE	reported	0.026184	9.89213e-06	8229	Cysteine s-sulfate levels || GCST90199671	TRUE	reported	LUrWGn	2	TRUE	0.00236797	19.5275
rs73049764	A	G	A	G	-0.102822	-0.0366615	0.134284	0.126922	FALSE	FALSE	FALSE	T8hc1e	47893758	0.762692	0.121416	330690	postherpetic neuralgia	TRUE	reported	0.0232653	9.89071e-06	8234	Isoursodeoxycholate levels || GCST90199892	TRUE	reported	RiSgL3	2	TRUE	0.00236655	19.5276
rs12742160	C	A	C	A	0.1373	-0.131811	0.0605653	0.0396191	FALSE	FALSE	FALSE	k5Oacc	167650153	0.521723	0.205733	330690	postherpetic neuralgia	TRUE	reported	0.0310663	9.88917e-06	8193	Myo-inositol levels || GCST90200401	TRUE	reported	OT5gYb	2	TRUE	0.0023784	19.5279
rs7305029	G	A	G	A	0.187535	-0.0564325	0.0317499	0.0590805	FALSE	FALSE	FALSE	HTXgN3	118804557	0.736339	0.167603	330690	postherpetic neuralgia	TRUE	reported	0.0424326	9.88904e-06	8269	2,6-dihydroxybenzoic acid levels || GCST90200229	TRUE	reported	OMptnY	2	TRUE	0.00235661	19.5281
rs7620808	T	C	T	C	0.0780944	0.0847245	0.514598	0.525554	FALSE	FALSE	FALSE	NCYvip	156197632	0.290741	0.0801938	330690	postherpetic neuralgia	TRUE	reported	0.0176693	9.88048e-06	6177	Glycine conjugate of C10H12O2 levels || GCST90200182	TRUE	reported	ZzNG6C	2	TRUE	0.00315248	19.5281
rs7046339	A	G	A	G	-0.0764458	0.0352691	0.342015	0.307772	FALSE	FALSE	FALSE	oc7Onw	98885841	0.685225	0.0870104	330690	postherpetic neuralgia	TRUE	reported	0.0172967	9.88499e-06	7287	Taurodeoxycholate levels || GCST90200334	TRUE	reported	bS2NjB	2	TRUE	0.00267343	19.5282
rs10736991	C	T	C	T	-0.246899	0.343497	0.976274	0.992006	FALSE	FALSE	FALSE	7DFZ94	4766994	0.445561	0.450289	330690	postherpetic neuralgia	TRUE	reported	0.0558623	9.8804e-06	6253	2-butenoylglycine levels || GCST90200152	TRUE	reported	gDuuVR	2	TRUE	0.00311428	19.5282
rs1515943	G	T	G	T	0.0773556	-0.0662331	0.705727	0.727058	FALSE	FALSE	FALSE	RmrJey	14390403	0.464223	0.0904935	330690	postherpetic neuralgia	TRUE	reported	0.0175027	9.88722e-06	7905	X-13728 levels || GCST90200522	TRUE	reported	7DDYiP	2	TRUE	0.0024649	19.5283
rs12069514	T	C	T	C	-0.0897613	0.00252688	0.18986	0.249971	FALSE	FALSE	FALSE	fIR7uj	76399557	0.978293	0.0928683	330690	postherpetic neuralgia	TRUE	reported	0.0203096	9.8863e-06	7772	5alpha-pregnan-3beta,20beta-diol monosulfate (1) levels || GCST90199853	TRUE	reported	CC5WdQ	2	TRUE	0.00250699	19.5283
rs489379	A	G	A	G	-0.0763746	-0.012616	0.716708	0.774677	FALSE	FALSE	FALSE	R3eTGw	57166758	0.895905	0.0964263	330690	postherpetic neuralgia	TRUE	reported	0.0172808	9.88713e-06	8238	Fructosyllysine levels || GCST90199965	TRUE	reported	iD7mlB	2	TRUE	0.00236548	19.5283
rs1995667	A	G	A	G	0.0733215	-0.0632607	0.303248	0.343544	FALSE	FALSE	FALSE	tFlMUQ	66224941	0.453144	0.084327	330690	postherpetic neuralgia	TRUE	reported	0.01659	9.88749e-06	8270	3-hydroxypyridine sulfate levels || GCST90199990	TRUE	reported	QJ9wbc	2	TRUE	0.00235635	19.5283
rs144658967	G	T	G	T	-0.289766	-0.263927	0.0136903	0.00221572	FALSE	FALSE	FALSE	6OVoUR	25726054	0.765133	0.88345	330690	postherpetic neuralgia	TRUE	reported	0.0655633	9.88639e-06	8203	X-21339 levels || GCST90200571	TRUE	reported	ltiS6b	2	TRUE	0.00237557	19.5284
rs143592666	G	A	G	A	0.284193	0.039133	0.0170011	0.015352	FALSE	FALSE	FALSE	pHYezP	125811225	0.905053	0.328076	330690	postherpetic neuralgia	TRUE	reported	0.0643011	9.88291e-06	7206	Glyco-beta-muricholate levels || GCST90200179	TRUE	reported	vNt2nl	2	TRUE	0.00270346	19.5285
rs115380590	C	T	C	T	-0.227628	-0.349456	0.0213917	0.0189431	FALSE	FALSE	FALSE	JjKPg3	145585749	0.239662	0.297199	330690	postherpetic neuralgia	TRUE	reported	0.0515036	9.88546e-06	8144	X-15461 levels || GCST90200540	TRUE	reported	eORV1p	2	TRUE	0.00239275	19.5285
rs115042309	G	A	G	A	0.247815	0.0541374	0.0196904	0.0275847	FALSE	FALSE	FALSE	UKWCnx	225193358	0.825952	0.246195	330690	postherpetic neuralgia	TRUE	reported	0.0560711	9.88587e-06	8099	Dibutyl sulfosuccinate levels || GCST90200256	TRUE	reported	EMn4BC	2	TRUE	0.00240602	19.5285
rs2837971	A	G	A	G	0.0812324	-0.106496	0.224417	0.177544	FALSE	FALSE	FALSE	rKL1sW	41229287	0.31076	0.105064	330690	postherpetic neuralgia	TRUE	reported	0.0183798	9.8861e-06	8237	Gamma-glutamylmethionine levels || GCST90199751	TRUE	reported	gJ630D	2	TRUE	0.00236581	19.5286
rs55643166	C	T	C	T	0.155849	0.116671	0.0493844	0.0490505	FALSE	FALSE	FALSE	9TUGTn	60026640	0.530274	0.185904	330690	postherpetic neuralgia	TRUE	reported	0.0352623	9.88283e-06	7564	2-hydroxyphenylacetate levels || GCST90200369	TRUE	reported	CQhLkO	2	TRUE	0.00257582	19.5286
rs117307244	C	T	C	T	-0.266533	-1.05282	0.0167119	0.00183157	FALSE	FALSE	FALSE	UXLEcu	79685996	0.274498	0.963453	330690	postherpetic neuralgia	TRUE	reported	0.060306	9.88465e-06	8157	1-(1-enyl-oleoyl)-GPE (p-18:1) levels || GCST90199966	TRUE	reported	ewC7sO	2	TRUE	0.00238898	19.5287
rs10079318	A	G	A	G	0.0672649	0.0275419	0.532644	0.630149	FALSE	FALSE	FALSE	1MGV3c	147434869	0.742161	0.0837156	330690	postherpetic neuralgia	TRUE	reported	0.0152194	9.88501e-06	8229	4-methylcatechol sulfate levels || GCST90199939	TRUE	reported	Clj196	2	TRUE	0.00236813	19.5288
rs113804442	T	C	T	C	0.460991	-0.047009	0.00824897	0.0131103	FALSE	FALSE	FALSE	ki5PnI	60399554	0.898301	0.367811	330690	postherpetic neuralgia	TRUE	reported	0.104297	9.87135e-06	5371	3-hydroxyphenylacetoylglutamine levels || GCST90200162	TRUE	reported	FtkOtl	2	TRUE	0.00362418	19.529
rs74843170	C	T	C	T	-0.427306	0.302716	0.00635852	0.0207446	FALSE	FALSE	FALSE	OVOhLO	84459338	0.276477	0.278164	330690	postherpetic neuralgia	TRUE	reported	0.0966821	9.88372e-06	8186	X-12798 levels || GCST90200709	TRUE	reported	fUYF5j	2	TRUE	0.00238056	19.529
rs34395699	C	A	C	A	-0.11127	0.0667205	0.108439	0.116131	FALSE	FALSE	FALSE	ip0W4S	8037257	0.592534	0.124672	330690	postherpetic neuralgia	TRUE	reported	0.0251758	9.88243e-06	8128	Glycine conjugate of C10H14O2 (1) levels || GCST90200175	TRUE	reported	zrh3kx	2	TRUE	0.00239753	19.5291
rs77244636	T	C	T	C	0.391325	-0.0605661	0.00752675	0.00590927	FALSE	FALSE	FALSE	XfWokn	17028340	0.910692	0.539968	330690	postherpetic neuralgia	TRUE	reported	0.0885405	9.88241e-06	8118	X-17676 levels || GCST90200548	TRUE	reported	d2s4Ur	2	TRUE	0.00240048	19.5292
rs11032413	A	C	A	C	-0.0736241	-0.125182	0.338824	0.253833	FALSE	FALSE	FALSE	Dw1QFQ	33832191	0.17467	0.0922255	330690	postherpetic neuralgia	TRUE	reported	0.0166579	9.88026e-06	7673	2-naphthol sulfate levels || GCST90200213	TRUE	reported	dR8Oxh	2	TRUE	0.00253939	19.5293
rs145123877	T	C	T	C	-0.26272	-0.305548	0.0140319	0.0298261	FALSE	FALSE	FALSE	Du46hm	93077761	0.210372	0.243942	330690	postherpetic neuralgia	TRUE	reported	0.0594423	9.88148e-06	8267	Sphingomyelin (d17:1/14:0, d16:1/15:0) levels || GCST90200169	TRUE	reported	dGOQiM	2	TRUE	0.00235734	19.5294
rs56091905	G	A	G	A	-0.0733591	-0.0576757	0.300859	0.204955	FALSE	FALSE	FALSE	WTFgoA	47842246	0.562685	0.0996369	330690	postherpetic neuralgia	TRUE	reported	0.016598	9.88178e-06	8227	1-palmitoleoyl-GPC (16:1) levels || GCST90199777	TRUE	reported	ICAlWU	2	TRUE	0.00236878	19.5295
rs74937563	C	G	C	G	0.456787	0.348308	0.00551084	0.0106452	FALSE	TRUE	FALSE	4cOQW1	65902743	0.381881	0.398323	330690	postherpetic neuralgia	TRUE	reported	0.103351	9.88049e-06	8123	Blood sugar levels || GCST90200440	TRUE	reported	tfzi8W	2	TRUE	0.00239905	19.5295
rs114037693	C	G	C	G	0.410242	-0.700805	0.00676766	0.00487637	FALSE	TRUE	FALSE	EQd9Oy	163511808	0.244574	0.602258	330690	postherpetic neuralgia	TRUE	reported	0.0928193	9.87937e-06	8089	Pyridoxate levels || GCST90199701	TRUE	reported	rbqKLP	2	TRUE	0.00240914	19.5297
rs1834922	A	G	A	G	0.0699312	-0.151395	0.658312	0.588921	FALSE	FALSE	FALSE	DHIpqI	5144987	0.0624942	0.0812738	330690	postherpetic neuralgia	TRUE	reported	0.0158223	9.87935e-06	8218	Trimethylamine n-oxide levels || GCST90199920	TRUE	reported	e1v2ZU	2	TRUE	0.0023714	19.5298
rs17784899	T	A	T	A	-0.100383	0.305216	0.145592	0.131844	FALSE	TRUE	FALSE	eqYXNc	76775287	0.0102679	0.118915	330690	postherpetic neuralgia	TRUE	reported	0.0227119	9.87734e-06	7540	Docosapentaenoate (n6 DPA; 22:5n6) levels || GCST90199796	TRUE	reported	9c5AZ4	2	TRUE	0.00258415	19.5298
rs116739423	A	G	A	G	-0.282755	0.135779	0.0144689	0.00723741	FALSE	FALSE	FALSE	tSF3Vx	1046911	0.776401	0.478077	330690	postherpetic neuralgia	TRUE	reported	0.0639747	9.87941e-06	8252	Tyrosine levels || GCST90200427	TRUE	reported	U0JUba	2	TRUE	0.00236166	19.5298
rs118013748	G	T	G	T	0.194007	-0.439319	0.03227	0.0137094	FALSE	FALSE	FALSE	XpRDus	143814501	0.220589	0.358638	330690	postherpetic neuralgia	TRUE	reported	0.0438949	9.87945e-06	8127	X-07765 levels || GCST90200453	TRUE	reported	GT8pb9	2	TRUE	0.00239791	19.5299
rs2398643	T	C	T	C	-0.0686295	0.0137403	0.480887	0.489832	FALSE	FALSE	FALSE	8rfPyL	3847470	0.863764	0.0800783	330690	postherpetic neuralgia	TRUE	reported	0.0155276	9.87719e-06	8265	Ceramide (d18:1/24:1) levels || GCST90200098	TRUE	reported	QcW12g	2	TRUE	0.00235801	19.5303
rs79211833	C	T	C	T	-0.109659	0.199688	0.0971297	0.0663788	FALSE	FALSE	FALSE	UcfwQJ	21758968	0.215526	0.161232	330690	postherpetic neuralgia	TRUE	reported	0.0248106	9.87804e-06	8266	Isovalerylcarnitine (C5) levels || GCST90199747	TRUE	reported	OH08tW	2	TRUE	0.00235773	19.5303
rs1113681	A	T	A	T	0.0771101	0.0615888	0.299334	0.270185	FALSE	TRUE	FALSE	MTe09U	14506603	0.497677	0.090819	330690	postherpetic neuralgia	TRUE	reported	0.0174462	9.87523e-06	7769	2-hydroxyglutarate levels || GCST90199865	TRUE	reported	crnJUX	2	TRUE	0.00250822	19.5303
rs2588210	A	G	A	G	-0.193604	-0.0333321	0.971161	0.962601	FALSE	FALSE	FALSE	DiOdIp	17505579	0.875412	0.212593	330690	postherpetic neuralgia	TRUE	reported	0.0438033	9.87714e-06	8282	Myristate (14:0) levels || GCST90200414	TRUE	reported	gPKFU4	2	TRUE	0.00235319	19.5304
rs28384842	T	G	T	G	0.16873	-0.0541878	0.04375	0.0376602	FALSE	FALSE	FALSE	8x9sWG	171254969	0.803042	0.217262	330690	postherpetic neuralgia	TRUE	reported	0.0381754	9.87574e-06	8172	Ethylmalonate levels || GCST90200705	TRUE	reported	7mc52J	2	TRUE	0.0023848	19.5304
rs7785866	A	G	A	G	0.0850594	0.00255554	0.202802	0.177857	FALSE	FALSE	FALSE	eZvg4x	36752959	0.980734	0.105825	330690	postherpetic neuralgia	TRUE	reported	0.0192448	9.87588e-06	8170	Arachidonoylcholine levels || GCST90200086	TRUE	reported	h9V817	2	TRUE	0.00238539	19.5304
rs145261788	A	T	A	T	0.30127	-0.633547	0.0124559	0.00781947	FALSE	TRUE	FALSE	Qs66g5	53748660	0.163855	0.455062	330690	postherpetic neuralgia	TRUE	reported	0.0681628	9.87686e-06	8252	Dopamine 3-o-sulfate levels || GCST90200019	TRUE	reported	ptm0H5	2	TRUE	0.00236173	19.5304
rs12452165	C	G	C	G	0.0873917	-0.0588712	0.206299	0.236318	FALSE	TRUE	FALSE	imRZkr	41748582	0.53643	0.0952268	330690	postherpetic neuralgia	TRUE	reported	0.0197725	9.87657e-06	8271	X-18913 levels || GCST90200569	TRUE	reported	Aw8MqP	2	TRUE	0.00235632	19.5304
rs41291508	G	T	G	T	-0.329487	-1.0391	0.0106383	0.0274553	FALSE	FALSE	FALSE	mNqxAC	75733305	0.00126154	0.322243	330690	postherpetic neuralgia	TRUE	reported	0.0745468	9.87612e-06	8243	10-undecenoate (11:1n1) levels || GCST90199716	TRUE	reported	FtgsBa	2	TRUE	0.00236431	19.5305
rs117531849	C	A	C	A	0.283701	-0.978068	0.0139279	0.00264354	FALSE	FALSE	FALSE	avYScp	77828176	0.2278	0.810971	330690	postherpetic neuralgia	TRUE	reported	0.0641874	9.87521e-06	8268	3-hydroxyhexanoate levels || GCST90200012	TRUE	reported	6RmR4K	2	TRUE	0.0023572	19.5307
rs139889411	A	G	A	G	-0.296045	0.222609	0.0127041	0.0245073	FALSE	FALSE	FALSE	YNp1SP	16659254	0.403524	0.266487	330690	postherpetic neuralgia	TRUE	reported	0.0669802	9.87532e-06	8252	Sphingomyelin (d18:1/17:0, d17:1/18:0, d19:1/16:0) levels || GCST90200047	TRUE	reported	PdyXzE	2	TRUE	0.00236176	19.5307
rs72808295	T	C	T	C	-0.150055	-0.0100522	0.0491953	0.0786051	FALSE	FALSE	FALSE	UsPjF2	78394293	0.946021	0.148474	330690	postherpetic neuralgia	TRUE	reported	0.0339499	9.87486e-06	8210	Alpha-ketoglutaramate levels || GCST90199885	TRUE	reported	gKPX7i	2	TRUE	0.00237382	19.5307
rs10494656	C	T	C	T	0.266519	-0.0906338	0.0168047	0.0192128	FALSE	FALSE	FALSE	5EU2Jt	191666689	0.752809	0.287783	330690	postherpetic neuralgia	TRUE	reported	0.0602998	9.87432e-06	8225	Docosadioate (C22-DC) levels || GCST90199913	TRUE	reported	YE5vmP	2	TRUE	0.00236951	19.5308
rs4650576	T	C	T	C	-0.0710227	-0.181735	0.663886	0.750253	FALSE	FALSE	FALSE	MQmbJ1	81703851	0.0493776	0.0924709	330690	postherpetic neuralgia	TRUE	reported	0.0160688	9.87435e-06	8255	S-methylcysteine sulfoxide levels || GCST90199907	TRUE	reported	Rh6Mqy	2	TRUE	0.00236093	19.5309
rs11600720	G	T	G	T	0.0956115	-0.227094	0.144785	0.071155	FALSE	FALSE	FALSE	RUZ3E3	56611940	0.148217	0.157065	330690	postherpetic neuralgia	TRUE	reported	0.0216318	9.87242e-06	8271	N-acetylarginine levels || GCST90200679	TRUE	reported	bld84H	2	TRUE	0.00235642	19.5312
rs79113443	T	G	T	G	-0.101362	0.0860683	0.133463	0.143705	FALSE	FALSE	FALSE	ri6Gcq	71046619	0.457247	0.115778	330690	postherpetic neuralgia	TRUE	reported	0.0229328	9.87177e-06	8222	Methionine levels || GCST90200391	TRUE	reported	RYgSjd	2	TRUE	0.00237043	19.5313
rs7591428	G	C	G	C	-0.169202	-0.193494	0.958193	0.99032	FALSE	TRUE	FALSE	hLOAm6	22370712	0.640662	0.414535	330690	postherpetic neuralgia	TRUE	reported	0.0382813	9.8719e-06	8239	(16 or 17)-methylstearate (a19:0 or i19:0) levels || GCST90199887	TRUE	reported	6uoL6s	2	TRUE	0.00236556	19.5313
rs77538571	G	C	G	C	0.191322	-0.814422	0.0330753	0.00738219	FALSE	TRUE	FALSE	QxBzHT	4149446	0.077861	0.46189	330690	postherpetic neuralgia	TRUE	reported	0.0432859	9.87181e-06	8299	N-methylproline levels || GCST90199836	TRUE	reported	cHKGLp	2	TRUE	0.0023485	19.5313
rs4807705	C	G	C	G	-0.0838368	0.0676541	0.786454	0.746122	FALSE	TRUE	FALSE	pTqsdB	5276838	0.46368	0.0923226	330690	postherpetic neuralgia	TRUE	reported	0.0189677	9.87122e-06	8205	X-25371 levels || GCST90200656	TRUE	reported	8ej02C	2	TRUE	0.00237536	19.5314
rs13335139	G	A	G	A	0.719437	-0.221048	0.00169328	0.0334053	FALSE	FALSE	FALSE	stv75b	19971439	0.323675	0.223974	330690	postherpetic neuralgia	TRUE	reported	0.162769	9.87085e-06	8285	Glycerol levels || GCST90200325	TRUE	reported	ayzfmT	2	TRUE	0.00235248	19.5316
rs145300906	G	A	G	A	0.389005	0.457636	0.00780766	0.00139015	FALSE	FALSE	FALSE	BQYgv4	80673793	0.69975	1.18663	330690	postherpetic neuralgia	TRUE	reported	0.0880101	9.86977e-06	8115	1-linoleoyl-GPG (18:2) levels || GCST90200074	TRUE	reported	Xk4Ii4	2	TRUE	0.00240167	19.5316
rs565705003	G	A	G	A	0.433091	-1.19238	0.00847868	0.00100624	FALSE	FALSE	FALSE	2EENuV	13911701	0.405366	1.43302	330690	postherpetic neuralgia	TRUE	reported	0.0979807	9.86253e-06	6257	Flavin adenine dinucleotide (FAD) levels || GCST90200376	TRUE	reported	oprbFs	2	TRUE	0.00311284	19.5316
rs147915662	G	C	G	C	-0.256408	-0.245153	0.0212813	0.0337052	FALSE	TRUE	FALSE	ZRMjrq	66271319	0.274874	0.224518	330690	postherpetic neuralgia	TRUE	reported	0.0580094	9.86511e-06	6827	X-21442 levels || GCST90200579	TRUE	reported	RElENO	2	TRUE	0.00285362	19.5317
rs168020	A	C	A	C	0.0672433	-0.108879	0.554593	0.509492	FALSE	FALSE	FALSE	vz5YWZ	71374106	0.175749	0.080415	330690	postherpetic neuralgia	TRUE	reported	0.0152134	9.87022e-06	8271	Serine levels || GCST90200415	TRUE	reported	UdMTdE	2	TRUE	0.00235647	19.5317
rs79534035	C	G	C	G	-0.153818	0.0349367	0.0526677	0.0978374	FALSE	TRUE	FALSE	w9Ga2U	1723701	0.79677	0.135661	330690	postherpetic neuralgia	TRUE	reported	0.0348004	9.86987e-06	8264	Docosadienoate (22:2n6) levels || GCST90199711	TRUE	reported	eHHO8t	2	TRUE	0.00235847	19.5317
rs71489637	C	T	C	T	0.123347	-0.0743206	0.0939814	0.134411	FALSE	FALSE	FALSE	U5C2Cu	28905428	0.531341	0.11873	330690	postherpetic neuralgia	TRUE	reported	0.027906	9.86559e-06	7327	X-17685 levels || GCST90200557	TRUE	reported	5EmDx9	2	TRUE	0.00265937	19.5319
rs10212643	C	G	C	G	0.119578	-0.118261	0.0911629	0.151807	FALSE	TRUE	FALSE	uBYEgO	56508490	0.288126	0.111331	330690	postherpetic neuralgia	TRUE	reported	0.0270537	9.86924e-06	8259	Pyruvate levels || GCST90200430	TRUE	reported	Vt9g6Y	2	TRUE	0.00235991	19.5319
rs11817531	A	G	A	G	0.0821472	0.230363	0.232561	0.126123	FALSE	FALSE	FALSE	wHkvkU	84221595	0.0545368	0.119822	330690	postherpetic neuralgia	TRUE	reported	0.018585	9.86648e-06	7523	4-hydroxyphenylacetoylcarnitine levels || GCST90200027	TRUE	reported	XNRx0H	2	TRUE	0.00259026	19.5319
rs2541892	A	G	A	G	-0.0924854	-0.0801041	0.155687	0.142104	FALSE	FALSE	FALSE	befJuE	107249898	0.485423	0.114827	330690	postherpetic neuralgia	TRUE	reported	0.0209241	9.86811e-06	8232	Beta-hydroxyisovaleroylcarnitine levels || GCST90199802	TRUE	reported	pPCQ3e	2	TRUE	0.00236765	19.532
rs1019972	T	C	T	C	0.162614	0.0205117	0.0448349	0.0364925	FALSE	FALSE	FALSE	8x9sWG	26187345	0.924764	0.217205	330690	postherpetic neuralgia	TRUE	reported	0.03679	9.86755e-06	8172	Ethylmalonate levels || GCST90200705	TRUE	reported	7mc52J	2	TRUE	0.00238501	19.5321
rs4802723	G	A	G	A	-0.0795099	-0.0926942	0.243036	0.241803	FALSE	FALSE	FALSE	sirpSV	50669529	0.321382	0.0934775	330690	postherpetic neuralgia	TRUE	reported	0.0179884	9.86692e-06	8112	Margaroylcarnitine (C17) levels || GCST90199929	TRUE	reported	FD7GeO	2	TRUE	0.00240262	19.5322
rs79887513	A	G	A	G	0.24617	0.403126	0.0198852	0.0183547	FALSE	FALSE	FALSE	jBS9Ho	54433137	0.18868	0.306677	330690	postherpetic neuralgia	TRUE	reported	0.0556931	9.86499e-06	7526	N-lactoyl isoleucine levels || GCST90200197	TRUE	reported	0JCZ0T	2	TRUE	0.00258927	19.5322
rs1383145	C	A	C	A	-0.067844	-0.0302118	0.525444	0.602377	FALSE	FALSE	FALSE	T8hc1e	98134812	0.713608	0.0823179	330690	postherpetic neuralgia	TRUE	reported	0.015349	9.86598e-06	8234	Isoursodeoxycholate levels || GCST90199892	TRUE	reported	RiSgL3	2	TRUE	0.00236713	19.5325
rs115708650	A	C	A	C	0.277424	0.110642	0.0142128	0.012123	FALSE	FALSE	FALSE	qQ3crt	43753313	0.76551	0.370966	330690	postherpetic neuralgia	TRUE	reported	0.0627643	9.86588e-06	8261	Bilirubin (z,z) levels || GCST90200704	TRUE	reported	NCwKNq	2	TRUE	0.00235941	19.5325
rs10252214	G	C	G	C	-0.0756895	0.0301884	0.255288	0.253885	FALSE	TRUE	FALSE	fQZHTq	72407774	0.744711	0.0927101	330690	postherpetic neuralgia	TRUE	reported	0.0171239	9.86447e-06	8233	Glycosyl-N-stearoyl-sphingosine (d18:1/18:0) levels || GCST90199846	TRUE	reported	ZyiRTw	2	TRUE	0.00236744	19.5326
rs114287831	G	A	G	A	-0.151858	-0.225612	0.0356364	0.0142619	FALSE	FALSE	FALSE	8oeUaS	155342175	0.506526	0.339646	330690	postherpetic neuralgia	TRUE	reported	0.034356	9.86356e-06	8260	Sphingomyelin (d18:2/21:0, d16:2/23:0) levels || GCST90200129	TRUE	reported	rMyK0b	2	TRUE	0.00235974	19.5328
rs75427098	T	C	T	C	-0.120652	0.153033	0.069436	0.0394759	FALSE	FALSE	FALSE	txFzvr	150195274	0.460022	0.207135	330690	postherpetic neuralgia	TRUE	reported	0.027296	9.86332e-06	8252	2s,3R-dihydroxybutyrate levels || GCST90199882	TRUE	reported	H5wSa6	2	TRUE	0.00236203	19.5329
rs7255529	G	A	G	A	0.0712642	0.0160369	0.66016	0.619426	FALSE	FALSE	FALSE	RE6tTy	2305593	0.846496	0.0828387	330690	postherpetic neuralgia	TRUE	reported	0.0161226	9.86363e-06	8226	Laurate (12:0) levels || GCST90200350	TRUE	reported	Xzn7Qt	2	TRUE	0.00236948	19.5329
rs9368892	C	A	C	A	-0.0726605	0.0287441	0.593476	0.549379	FALSE	FALSE	FALSE	IsBTsE	11803204	0.723639	0.0812901	330690	postherpetic neuralgia	TRUE	reported	0.0164382	9.86009e-06	7532	3-hydroxyoleoylcarnitine levels || GCST90200158	TRUE	reported	AycbUk	2	TRUE	0.00258734	19.5332
rs4695288	T	C	T	C	0.200323	0.200121	0.965304	0.983503	FALSE	FALSE	FALSE	BI0QiL	47852756	0.534445	0.322135	330690	postherpetic neuralgia	TRUE	reported	0.0453191	9.85766e-06	6902	Suberate (C8-DC) levels || GCST90199633	TRUE	reported	XpttFS	2	TRUE	0.00282291	19.5332
rs13018667	G	C	G	C	-0.128007	-0.0065545	0.127815	0.159663	FALSE	TRUE	FALSE	9P4qPu	41876543	0.952095	0.109103	330690	postherpetic neuralgia	TRUE	reported	0.0289577	9.84788e-06	5309	Glycosyl ceramide (d18:1/23:1, d17:1/24:1) levels || GCST90200119	TRUE	reported	l3bnpE	2	TRUE	0.00366717	19.5333
rs145517757	T	C	T	C	-0.242455	-0.050424	0.0193775	0.0414386	FALSE	FALSE	FALSE	yjubQi	44284679	0.805008	0.204253	330690	postherpetic neuralgia	TRUE	reported	0.0548516	9.86148e-06	8225	X-11381 levels || GCST90200471	TRUE	reported	PxIalc	2	TRUE	0.00236983	19.5334
rs78717860	G	C	G	C	0.445074	0.700975	0.00877848	0.00223341	FALSE	TRUE	FALSE	sbO0bc	109781907	0.443217	0.914189	330690	postherpetic neuralgia	TRUE	reported	0.100684	9.84778e-06	5419	3-methoxytyramine sulfate levels || GCST90199953	TRUE	reported	d1gP2d	2	TRUE	0.00359303	19.5336
rs12522716	C	T	C	T	0.110112	-0.0676488	0.111437	0.140047	FALSE	FALSE	FALSE	wHkvkU	79465953	0.558406	0.115597	330690	postherpetic neuralgia	TRUE	reported	0.0249106	9.8567e-06	7523	4-hydroxyphenylacetoylcarnitine levels || GCST90200027	TRUE	reported	XNRx0H	2	TRUE	0.0025905	19.5337
rs117597194	A	G	A	G	0.457136	1.47769	0.00863525	0.00296753	FALSE	FALSE	FALSE	MpZEEA	50290341	0.0369837	0.708404	330690	postherpetic neuralgia	TRUE	reported	0.103412	9.84489e-06	5337	X-16124 levels || GCST90200544	TRUE	reported	N2tRe4	2	TRUE	0.00364808	19.5338
rs146857047	T	G	T	G	-0.277906	-0.045315	0.0142415	0.0343879	FALSE	FALSE	FALSE	GXZf9I	22450406	0.839738	0.224078	330690	postherpetic neuralgia	TRUE	reported	0.0628712	9.85907e-06	8226	Octanoylcarnitine (c8) levels || GCST90199720	TRUE	reported	fjyHT9	2	TRUE	0.00236959	19.5338
rs10243245	C	T	C	T	0.309102	-0.385129	0.985187	0.988016	FALSE	FALSE	FALSE	Gs0Qwj	149022979	0.302163	0.373257	330690	postherpetic neuralgia	TRUE	reported	0.0699267	9.85301e-06	6756	Adenosine 3',5'-cyclic monophosphate (camp) levels || GCST90200357	TRUE	reported	mywIkH	2	TRUE	0.00288386	19.5339
rs79416917	T	C	T	C	-0.1068	-0.158771	0.113139	0.0564333	FALSE	FALSE	FALSE	NcG7gR	186862082	0.362457	0.174341	330690	postherpetic neuralgia	TRUE	reported	0.0241614	9.8571e-06	8004	Methylsuccinoylcarnitine levels || GCST90200089	TRUE	reported	mP64Hk	2	TRUE	0.00243519	19.5339
rs76701293	A	G	A	G	-0.155826	-0.0153988	0.0504492	0.0827141	FALSE	FALSE	FALSE	XsuMQ7	56470746	0.915803	0.145653	330690	postherpetic neuralgia	TRUE	reported	0.0352527	9.85775e-06	8254	3-methyl-2-oxobutyrate levels || GCST90199677	TRUE	reported	uDXfbg	2	TRUE	0.00236159	19.5339
rs10218823	T	G	T	G	-0.222455	-0.41286	0.0230311	0.0163957	FALSE	FALSE	FALSE	oO7M0B	6029418	0.196827	0.319886	330690	postherpetic neuralgia	TRUE	reported	0.0503262	9.85789e-06	8249	X-23739 levels || GCST90200621	TRUE	reported	ZMmSNH	2	TRUE	0.00236302	19.534
rs150715184	T	A	T	A	0.179756	-0.355318	0.0350664	0.0510759	FALSE	TRUE	FALSE	J0KJeX	56864732	0.0496375	0.181001	330690	postherpetic neuralgia	TRUE	reported	0.0406662	9.8574e-06	8241	X-23654 levels || GCST90200601	TRUE	reported	8vDLRh	2	TRUE	0.00236533	19.5341
rs1024277	C	T	C	T	0.214952	0.032845	0.974147	0.943846	FALSE	FALSE	FALSE	oB4hB2	131370838	0.850781	0.174594	330690	postherpetic neuralgia	TRUE	reported	0.0486284	9.85698e-06	8207	13-HODE + 9-HODE levels || GCST90199875	TRUE	reported	OPUkiJ	2	TRUE	0.00237512	19.5343
rs28687348	C	G	C	G	-0.135722	0.0173682	0.0724312	0.0744047	FALSE	TRUE	FALSE	uHrnP8	49357392	0.910174	0.153948	330690	postherpetic neuralgia	TRUE	reported	0.030704	9.85411e-06	7699	X-21821 levels || GCST90200589	TRUE	reported	HxehnP	2	TRUE	0.00253149	19.5343
rs9524410	G	A	G	A	0.0838153	0.0571702	0.466443	0.506309	FALSE	FALSE	FALSE	z0J4XB	94293431	0.477141	0.0804186	330690	postherpetic neuralgia	TRUE	reported	0.0189601	9.84217e-06	5190	Salicyluric glucuronide levels || GCST90199739	TRUE	reported	jaXbwj	2	TRUE	0.00375116	19.5343
rs6756669	G	A	G	A	0.0812734	-0.0443195	0.713592	0.559752	FALSE	FALSE	FALSE	TiiGWA	190845343	0.584427	0.0810333	330690	postherpetic neuralgia	TRUE	reported	0.018386	9.85196e-06	7135	4-acetylphenol sulfate levels || GCST90199663	TRUE	reported	OwgNRp	2	TRUE	0.00273112	19.5344
rs78102914	T	C	T	C	0.145274	-0.00937079	0.0582518	0.0346946	FALSE	FALSE	FALSE	E5tnoy	127520075	0.965966	0.219621	330690	postherpetic neuralgia	TRUE	reported	0.032865	9.85504e-06	8223	Sarcosine levels || GCST90200291	TRUE	reported	4FCqt3	2	TRUE	0.00237054	19.5345
rs77296624	G	T	G	T	0.121824	-0.107422	0.086308	0.0871951	FALSE	FALSE	FALSE	8WA7lp	37790038	0.451005	0.142519	330690	postherpetic neuralgia	TRUE	reported	0.0275598	9.85437e-06	7906	4-hydroxyphenylacetate levels || GCST90200338	TRUE	reported	edDqCx	2	TRUE	0.00246539	19.5346
rs16870131	G	A	G	A	0.145413	0.0854913	0.0889213	0.0607076	FALSE	FALSE	FALSE	N636uH	2610546	0.612057	0.168576	330690	postherpetic neuralgia	TRUE	reported	0.032894	9.84004e-06	5151	X-24978 levels || GCST90200640	TRUE	reported	wvR1TF	2	TRUE	0.00377952	19.5346
rs6572467	A	G	A	G	-0.0977577	0.142666	0.149591	0.110832	FALSE	FALSE	FALSE	2rUaAN	47934909	0.263548	0.127603	330690	postherpetic neuralgia	TRUE	reported	0.0221154	9.85454e-06	8250	X-23644 levels || GCST90200607	TRUE	reported	8L4XoP	2	TRUE	0.00236282	19.5347
rs112378336	C	G	C	G	0.0925617	-0.189496	0.161172	0.186349	FALSE	TRUE	FALSE	rKL1sW	71779572	0.0655436	0.102902	330690	postherpetic neuralgia	TRUE	reported	0.0209399	9.8542e-06	8237	Gamma-glutamylmethionine levels || GCST90199751	TRUE	reported	gJ630D	2	TRUE	0.00236655	19.5348
rs2517099	T	G	T	G	-0.0992639	-0.00649028	0.114765	0.158762	FALSE	FALSE	FALSE	Qnrsc3	17461254	0.953066	0.110271	330690	postherpetic neuralgia	TRUE	reported	0.022456	9.85311e-06	8290	Palmitoleate (16:1n7) levels || GCST90200388	TRUE	reported	wTCOJ0	2	TRUE	0.00235148	19.535
rs6496346	A	G	A	G	0.081502	-0.0235251	0.667146	0.722356	FALSE	FALSE	FALSE	2ZKDNI	86595992	0.792153	0.0892735	330690	postherpetic neuralgia	TRUE	reported	0.0184372	9.84637e-06	6846	3b-hydroxy-5-cholenoic acid levels || GCST90199933	TRUE	reported	uunKtt	2	TRUE	0.00284624	19.5353
rs139378866	A	T	A	T	-0.321086	0.658432	0.011074	0.0128061	FALSE	TRUE	FALSE	MSmhnB	60924887	0.0704661	0.363994	330690	postherpetic neuralgia	TRUE	reported	0.0726369	9.85076e-06	8246	1-palmitoyl-GPI (16:0) levels || GCST90199810	TRUE	reported	nlOgHa	2	TRUE	0.00236405	19.5354
rs4450871	G	A	G	A	0.0661156	0.0211224	0.444153	0.488534	FALSE	FALSE	FALSE	m989JN	4988571	0.795033	0.0813086	330690	postherpetic neuralgia	TRUE	reported	0.0149568	9.84953e-06	8265	Branched-chain, straight-chain, or cyclopropyl 10:1 fatty acid (1) levels || GCST90200251	TRUE	reported	6SReuu	2	TRUE	0.00235864	19.5355
rs148494243	T	G	T	G	-0.154189	0.0585791	0.0474343	0.0368087	FALSE	FALSE	FALSE	YXFuAy	46266837	0.788847	0.218736	330690	postherpetic neuralgia	TRUE	reported	0.0348809	9.85074e-06	8237	3-amino-2-piperidone levels || GCST90200188	TRUE	reported	8xBnbd	2	TRUE	0.00236665	19.5356
rs12437952	A	C	A	C	0.0925086	0.166797	0.141491	0.218927	FALSE	FALSE	FALSE	sJUipv	58757147	0.0850609	0.0968597	330690	postherpetic neuralgia	TRUE	reported	0.0209274	9.84946e-06	8254	Myristoyl dihydrosphingomyelin (d18:0/14:0) levels || GCST90200049	TRUE	reported	gkuGp3	2	TRUE	0.0023618	19.5357
rs147479514	G	C	G	C	-0.439303	0.597302	0.00913838	0.027049	FALSE	TRUE	FALSE	p9P1gd	237500704	0.016217	0.248462	330690	postherpetic neuralgia	TRUE	reported	0.0993731	9.83599e-06	5432	N-acetylalliin levels || GCST90199951	TRUE	reported	V7TkJV	2	TRUE	0.00358485	19.5358
rs1863737	A	G	A	G	0.125137	0.0253612	0.0726281	0.122194	FALSE	FALSE	FALSE	oGxYXh	123727907	0.83627	0.122715	330690	postherpetic neuralgia	TRUE	reported	0.0283085	9.84835e-06	8174	X-12411 levels || GCST90200492	TRUE	reported	CbKeo2	2	TRUE	0.00238488	19.5358
rs7125487	G	C	G	C	-0.0777437	-0.0641418	0.724432	0.723667	FALSE	TRUE	FALSE	jRLHOA	13260511	0.474135	0.0896127	330690	postherpetic neuralgia	TRUE	reported	0.017587	9.84636e-06	8004	X-24556 levels || GCST90200628	TRUE	reported	wwPU08	2	TRUE	0.00243546	19.5361
rs3026773	A	G	A	G	-0.77415	0.12406	0.00191099	0.0364648	FALSE	FALSE	FALSE	yjubQi	43122088	0.58435	0.226783	330690	postherpetic neuralgia	TRUE	reported	0.175127	9.84643e-06	8225	X-11381 levels || GCST90200471	TRUE	reported	PxIalc	2	TRUE	0.00237016	19.5361
rs112322242	G	A	G	A	0.248108	0.437877	0.0194086	0.00689604	FALSE	FALSE	FALSE	Qs66g5	22202206	0.376834	0.495478	330690	postherpetic neuralgia	TRUE	reported	0.0561266	9.84737e-06	8252	Dopamine 3-o-sulfate levels || GCST90200019	TRUE	reported	ptm0H5	2	TRUE	0.00236242	19.5361
rs10436897	A	C	A	C	0.242209	-0.27328	0.0182504	0.0110829	FALSE	FALSE	FALSE	u1vKyV	188965704	0.479095	0.386122	330690	postherpetic neuralgia	TRUE	reported	0.054792	9.84641e-06	8228	N-acetylphenylalanine levels || GCST90200677	TRUE	reported	aCeM1u	2	TRUE	0.00236931	19.5362
rs61886405	C	T	C	T	0.144342	0.00815158	0.0707182	0.0692004	FALSE	FALSE	FALSE	h6BtwR	70674084	0.958997	0.158553	330690	postherpetic neuralgia	TRUE	reported	0.0326519	9.84074e-06	6857	S-allylcysteine levels || GCST90199948	TRUE	reported	9g2MCe	2	TRUE	0.00284183	19.5363
rs140629993	G	A	G	A	-0.352273	-0.313605	0.0120592	0.00925349	FALSE	FALSE	FALSE	Fd4bLU	176757647	0.460662	0.425079	330690	postherpetic neuralgia	TRUE	reported	0.0796877	9.83965e-06	6582	Glucuronide of piperine metabolite C17H21NO3 (5) levels || GCST90200212	TRUE	reported	BKtOxB	2	TRUE	0.00296027	19.5364
rs113949377	A	G	A	G	0.274737	-0.12866	0.0186546	0.0145597	FALSE	FALSE	FALSE	IWKZFu	78791377	0.710778	0.346968	330690	postherpetic neuralgia	TRUE	reported	0.0621486	9.84073e-06	6990	1-oleoyl-GPG (18:1) levels || GCST90199969	TRUE	reported	x8Hglp	2	TRUE	0.00278793	19.5365
rs567638900	C	G	C	G	0.184583	1.51606	0.0341711	0.00452571	FALSE	TRUE	FALSE	M39Kl8	22487640	0.0166567	0.633223	330690	postherpetic neuralgia	TRUE	reported	0.0417553	9.84324e-06	8267	Sphingomyelin (d18:1/24:1, d18:2/24:0) levels || GCST90199972	TRUE	reported	bFXelc	2	TRUE	0.00235823	19.5369
rs56407592	A	G	A	G	-0.110638	0.106239	0.111648	0.098723	FALSE	FALSE	FALSE	A2QWs9	33951034	0.429567	0.134491	330690	postherpetic neuralgia	TRUE	reported	0.0250276	9.84162e-06	7787	(R)-3-hydroxybutyrylcarnitine levels || GCST90199930	TRUE	reported	rziN5o	2	TRUE	0.00250329	19.537
rs154803	A	T	A	T	0.219143	-0.146364	0.975468	0.965446	FALSE	TRUE	FALSE	NoCnhU	92789493	0.503872	0.218973	330690	postherpetic neuralgia	TRUE	reported	0.0495729	9.84197e-06	8253	Phosphoethanolamine levels || GCST90200281	TRUE	reported	iFoPxX	2	TRUE	0.00236226	19.5372
rs80107677	T	A	T	A	0.240431	0.260332	0.0202744	0.0242437	FALSE	TRUE	FALSE	xGsvQ2	196412220	0.318686	0.261073	330690	postherpetic neuralgia	TRUE	reported	0.0543885	9.84203e-06	8253	Uridine levels || GCST90200407	TRUE	reported	nukPru	2	TRUE	0.00236226	19.5372
rs1024200	A	G	A	G	0.0724172	-0.0203702	0.44543	0.536796	FALSE	FALSE	FALSE	UIQNhq	95370054	0.800266	0.0805137	330690	postherpetic neuralgia	TRUE	reported	0.0163815	9.83981e-06	7662	Pantoate levels || GCST90199904	TRUE	reported	2rWKOd	2	TRUE	0.00254406	19.5372
rs138297249	A	G	A	G	0.194927	-0.239265	0.0299522	0.033814	FALSE	FALSE	FALSE	9ztmai	36187530	0.284134	0.223387	330690	postherpetic neuralgia	TRUE	reported	0.0440948	9.8411e-06	8217	X-12101 levels || GCST90200490	TRUE	reported	uRrwGU	2	TRUE	0.0023726	19.5373
rs7501624	T	A	T	A	-0.0914169	-0.0739181	0.327483	0.367206	FALSE	TRUE	FALSE	MpZEEA	77635596	0.376595	0.0835999	330690	postherpetic neuralgia	TRUE	reported	0.0206782	9.82752e-06	5337	X-16124 levels || GCST90200544	TRUE	reported	N2tRe4	2	TRUE	0.00364874	19.5373
rs55780138	T	C	T	C	-0.0919741	-0.0301205	0.292157	0.267964	FALSE	FALSE	FALSE	p9P1gd	16136891	0.740021	0.0907721	330690	postherpetic neuralgia	TRUE	reported	0.0208043	9.82873e-06	5432	N-acetylalliin levels || GCST90199951	TRUE	reported	V7TkJV	2	TRUE	0.00358513	19.5373
rs799814	A	G	A	G	-0.316144	-0.184619	0.988147	0.946695	FALSE	FALSE	FALSE	zdwIJn	154354850	0.307342	0.180854	330690	postherpetic neuralgia	TRUE	reported	0.0715149	9.83933e-06	8245	Threonine levels || GCST90200432	TRUE	reported	mNvONP	2	TRUE	0.0023646	19.5376
rs248672	A	T	A	T	0.0735569	-0.0659127	0.733682	0.721107	FALSE	TRUE	FALSE	WP77RQ	6034402	0.462804	0.0897704	330690	postherpetic neuralgia	TRUE	reported	0.0166392	9.83838e-06	8267	1-oleoyl-2-docosahexaenoyl-GPC (18:1/22:6) levels || GCST90200081	TRUE	reported	kEXYsJ	2	TRUE	0.00235835	19.5379
rs117758483	A	G	A	G	-0.178842	0.107421	0.0447061	0.0345911	FALSE	FALSE	FALSE	YO9qmG	19627219	0.630944	0.223609	330690	postherpetic neuralgia	TRUE	reported	0.0404546	9.83332e-06	6938	8-methoxykynurenate levels || GCST90200186	TRUE	reported	zfD8re	2	TRUE	0.00280897	19.5379
rs12987566	T	C	T	C	0.0783552	-0.151999	0.268785	0.277855	FALSE	FALSE	FALSE	S6SzsJ	171296136	0.0887013	0.0892914	330690	postherpetic neuralgia	TRUE	reported	0.0177245	9.83712e-06	7936	X-13507 levels || GCST90200513	TRUE	reported	rfT3iQ	2	TRUE	0.00245651	19.5379
rs11750099	G	A	G	A	-0.0744639	-0.020781	0.683112	0.648189	FALSE	FALSE	FALSE	AyB72I	18514861	0.804741	0.0840599	330690	postherpetic neuralgia	TRUE	reported	0.0168443	9.83728e-06	8139	4-ethylphenylsulfate levels || GCST90199830	TRUE	reported	xKQJtJ	2	TRUE	0.00239537	19.5379
rs35832921	C	G	C	G	-0.276696	0.114712	0.0118115	0.0145124	FALSE	TRUE	FALSE	f0jBcm	77292014	0.73505	0.338969	330690	postherpetic neuralgia	TRUE	reported	0.0625908	9.83735e-06	8216	Vanillylmandelate (VMA) levels || GCST90200309	TRUE	reported	p8cTPl	2	TRUE	0.00237297	19.538
rs4724828	T	C	T	C	0.105919	0.0934686	0.886496	0.832262	FALSE	FALSE	FALSE	FF9CuF	1258812	0.387218	0.108097	330690	postherpetic neuralgia	TRUE	reported	0.0239595	9.83543e-06	8242	N6-acetyllysine levels || GCST90199826	TRUE	reported	kQkiRc	2	TRUE	0.00236554	19.5383
rs115864132	T	C	T	C	0.2683	-0.0171752	0.0161998	0.00657509	FALSE	FALSE	FALSE	T1YnqJ	185740094	0.972682	0.501547	330690	postherpetic neuralgia	TRUE	reported	0.060691	9.83551e-06	8231	Glycerophosphoethanolamine levels || GCST90199808	TRUE	reported	Kvz5nr	2	TRUE	0.0023687	19.5383
rs662138	G	C	G	C	-0.0872708	0.00489542	0.174893	0.147273	FALSE	TRUE	FALSE	u3pLBN	160143444	0.965459	0.113047	330690	postherpetic neuralgia	TRUE	reported	0.0197411	9.83515e-06	8262	Acetylcarnitine levels (Biocrates platform) || GCST90199669	TRUE	reported	r4K9iG	2	TRUE	0.00235985	19.5384
rs140427243	C	A	C	A	0.444558	-0.366992	0.00823751	0.00799762	FALSE	FALSE	FALSE	j7LCPW	123942733	0.426984	0.461995	330690	postherpetic neuralgia	TRUE	reported	0.100556	9.82433e-06	5856	X-17328 levels || GCST90200536	TRUE	reported	2Sg1KB	2	TRUE	0.00332654	19.5386
rs75655364	A	G	A	G	0.317632	0.434588	0.0204522	0.0223108	FALSE	FALSE	FALSE	NkQrNT	132446981	0.113982	0.274961	330690	postherpetic neuralgia	TRUE	reported	0.0718434	9.81708e-06	4897	X-21312 levels || GCST90200577	TRUE	reported	LJpO9e	2	TRUE	0.00397571	19.5388
rs75985920	G	A	G	A	-0.132847	-0.238149	0.0764421	0.0295992	FALSE	FALSE	FALSE	gdcxeZ	97457794	0.317266	0.238127	330690	postherpetic neuralgia	TRUE	reported	0.03005	9.83042e-06	7500	4-methoxyphenol sulfate levels || GCST90199999	TRUE	reported	v7TsVe	2	TRUE	0.0025991	19.5388
rs112645282	A	G	A	G	-0.26926	0.00603918	0.019368	0.034718	FALSE	FALSE	FALSE	IWKZFu	246599388	0.97856	0.224717	330690	postherpetic neuralgia	TRUE	reported	0.060906	9.82872e-06	6990	1-oleoyl-GPG (18:1) levels || GCST90199969	TRUE	reported	x8Hglp	2	TRUE	0.00278826	19.5389
rs66951235	G	A	G	A	0.0982414	0.0699479	0.161668	0.15854	FALSE	FALSE	FALSE	qv8fav	87810677	0.52399	0.109773	330690	postherpetic neuralgia	TRUE	reported	0.0222218	9.82702e-06	6992	X-26109 levels || GCST90200671	TRUE	reported	QbMZc5	2	TRUE	0.00278751	19.5392
rs193013721	G	A	G	A	-0.297566	0.0241157	0.0146203	0.0176352	FALSE	FALSE	FALSE	uhtTL1	7089515	0.937264	0.306389	330690	postherpetic neuralgia	TRUE	reported	0.0673084	9.82726e-06	7565	4-acetylcatechol sulfate (1) levels || GCST90200232	TRUE	reported	VxGumQ	2	TRUE	0.00257691	19.5395
rs6736082	A	C	A	C	0.0728317	-0.00202538	0.633423	0.637034	FALSE	FALSE	FALSE	tcIJfq	11420068	0.980633	0.083435	330690	postherpetic neuralgia	TRUE	reported	0.0164743	9.82852e-06	7801	X-21310 levels || GCST90200574	TRUE	reported	fhmY4p	2	TRUE	0.00249914	19.5396
rs9573864	T	C	T	C	-0.094403	-0.094291	0.146816	0.179078	FALSE	FALSE	FALSE	2nzNvV	76415340	0.368175	0.10478	330690	postherpetic neuralgia	TRUE	reported	0.0213538	9.82902e-06	8252	Bilirubin degradation product, C17H20N2O5 (1) levels || GCST90200269	TRUE	reported	jODlFU	2	TRUE	0.00236284	19.5396
rs77670276	G	A	G	A	-0.0932627	0.258358	0.142962	0.14928	FALSE	FALSE	FALSE	dWF6eY	67139768	0.0220785	0.112869	330690	postherpetic neuralgia	TRUE	reported	0.0210958	9.82888e-06	8182	Androsterone sulfate levels || GCST90200674	TRUE	reported	7fy6qB	2	TRUE	0.00238302	19.5397
rs6511080	T	C	T	C	-0.124971	0.109004	0.16149	0.192162	FALSE	FALSE	FALSE	NkQrNT	20111531	0.286453	0.102262	330690	postherpetic neuralgia	TRUE	reported	0.0282658	9.81085e-06	4897	X-21312 levels || GCST90200577	TRUE	reported	LJpO9e	2	TRUE	0.0039759	19.5397
rs150228062	A	G	A	G	-0.169241	-0.0718864	0.0407775	0.0911939	FALSE	FALSE	FALSE	rYpI6z	62014741	0.609322	0.140666	330690	postherpetic neuralgia	TRUE	reported	0.0382819	9.82872e-06	8230	1-palmitoyl-2-dihomo-linolenoyl-GPC (16:0/20:3n3 or 6) levels || GCST90200051	TRUE	reported	Pr5W6b	2	TRUE	0.00236916	19.5397
rs10458125	C	A	C	A	-0.177534	-0.102521	0.0367183	0.0638265	FALSE	FALSE	FALSE	AfpdQS	1462059	0.533799	0.164768	330690	postherpetic neuralgia	TRUE	reported	0.0401576	9.82752e-06	8269	Palmitoyl dihydrosphingomyelin (d18:0/16:0) levels || GCST90200035	TRUE	reported	ks4wZB	2	TRUE	0.00235803	19.5399
rs115099495	C	T	C	T	0.292704	0.050287	0.0141121	0.0212865	FALSE	FALSE	FALSE	LnNMXc	56273852	0.85672	0.27852	330690	postherpetic neuralgia	TRUE	reported	0.0662078	9.82524e-06	7907	Prolylglycine levels || GCST90199922	TRUE	reported	YR73DH	2	TRUE	0.00246578	19.5402
rs7897119	C	G	C	G	-0.081237	0.0825092	0.217008	0.224199	FALSE	TRUE	FALSE	ggzq46	123558658	0.392579	0.0965075	330690	postherpetic neuralgia	TRUE	reported	0.0183753	9.82546e-06	8235	3-hydroxymyristate levels || GCST90199674	TRUE	reported	trgKuB	2	TRUE	0.0023678	19.5404
rs72899355	A	C	A	C	0.365879	-1.04723	0.00880626	0.00172877	FALSE	FALSE	FALSE	5GC6mu	7691811	0.300201	1.01083	330690	postherpetic neuralgia	TRUE	reported	0.082759	9.82364e-06	8228	Phenylalanine levels || GCST90200396	TRUE	reported	DRMq03	2	TRUE	0.00236984	19.5406
rs16918109	C	T	C	T	0.27531	0.0431028	0.0208648	0.0462407	FALSE	FALSE	FALSE	SoKDgn	28653005	0.822262	0.191878	330690	postherpetic neuralgia	TRUE	reported	0.0622701	9.81407e-06	6008	X-11858 levels || GCST90200475	TRUE	reported	LW9nAP	2	TRUE	0.00324298	19.5407
rs3805004	T	G	T	G	-0.0791527	-0.0756705	0.283376	0.237425	FALSE	FALSE	FALSE	VxCE78	4753365	0.424092	0.094666	330690	postherpetic neuralgia	TRUE	reported	0.0179035	9.82107e-06	7649	Deoxycholate levels || GCST90200386	TRUE	reported	iGmkqW	2	TRUE	0.00254884	19.5408
rs77195831	C	T	C	T	-0.1436	0.134408	0.0576199	0.0694768	FALSE	FALSE	FALSE	vz5YWZ	107970093	0.393984	0.15768	330690	postherpetic neuralgia	TRUE	reported	0.0324811	9.82353e-06	8271	Serine levels || GCST90200415	TRUE	reported	UdMTdE	2	TRUE	0.00235757	19.5408
rs10912833	G	A	G	A	-0.0696886	0.0157049	0.364694	0.38718	FALSE	FALSE	FALSE	9ztmai	171360138	0.849603	0.0828208	330690	postherpetic neuralgia	TRUE	reported	0.0157629	9.82249e-06	8217	X-12101 levels || GCST90200490	TRUE	reported	uRrwGU	2	TRUE	0.00237305	19.5409
rs74696891	A	T	A	T	0.230313	0.594226	0.0229277	0.00508798	FALSE	TRUE	FALSE	rcAjpG	41043055	0.299649	0.572921	330690	postherpetic neuralgia	TRUE	reported	0.0520943	9.82117e-06	7975	X-21607 levels || GCST90200592	TRUE	reported	lziqaO	2	TRUE	0.00244491	19.541
rs77930893	T	C	T	C	-0.217914	0.101051	0.0251607	0.0196879	FALSE	FALSE	FALSE	aD4Vr9	126092626	0.730254	0.293082	330690	postherpetic neuralgia	TRUE	reported	0.0492899	9.82134e-06	8254	1-(1-enyl-palmitoyl)-2-linoleoyl-GPE (p-16:0/18:2) levels || GCST90200075	TRUE	reported	mGE8aO	2	TRUE	0.00236245	19.5411
rs62052803	C	T	C	T	-0.176732	0.577496	0.0454737	0.00921053	FALSE	FALSE	FALSE	GsNf8A	22189280	0.176337	0.427104	330690	postherpetic neuralgia	TRUE	reported	0.0399741	9.81782e-06	7158	Glycolithocholate levels || GCST90199689	TRUE	reported	0aFIPB	2	TRUE	0.00272331	19.5412
rs114099443	C	A	C	A	-0.19406	-0.0657288	0.0293472	0.00852181	FALSE	FALSE	FALSE	1rdNMV	79006015	0.881528	0.441038	330690	postherpetic neuralgia	TRUE	reported	0.0438941	9.81981e-06	8224	Dimethylglycine levels || GCST90200424	TRUE	reported	0P0IgU	2	TRUE	0.00237108	19.5413
rs182484211	T	C	T	C	-0.208738	0.110851	0.0268173	0.0183744	FALSE	FALSE	FALSE	NuQuVK	87949798	0.720407	0.309714	330690	postherpetic neuralgia	TRUE	reported	0.0472139	9.81904e-06	8231	X-21286 levels || GCST90200562	TRUE	reported	t8vPAP	2	TRUE	0.00236908	19.5415
rs73115859	T	G	T	G	0.0811468	-0.148762	0.285484	0.404637	FALSE	FALSE	FALSE	PhUigX	38338702	0.0704271	0.0822275	330690	postherpetic neuralgia	TRUE	reported	0.0183541	9.8166e-06	7429	Sphinganine levels || GCST90200374	TRUE	reported	pyIG6d	2	TRUE	0.00262425	19.5416
rs373544655	A	G	A	G	0.103702	0.105865	0.133104	0.110568	FALSE	FALSE	FALSE	kIHzNs	200334564	0.411534	0.128916	330690	postherpetic neuralgia	TRUE	reported	0.0234559	9.81858e-06	7905	Pregnanediol-3-glucuronide levels || GCST90199917	TRUE	reported	s7rKDb	2	TRUE	0.00246658	19.5416
rs59651084	A	G	A	G	0.51117	-1.07952	0.00454993	0.000885137	FALSE	FALSE	FALSE	XB8cJh	177886943	0.463451	1.47239	330690	postherpetic neuralgia	TRUE	reported	0.115619	9.81731e-06	8139	4-allylcatechol sulfate levels || GCST90200220	TRUE	reported	N4JvC7	2	TRUE	0.00239585	19.5418
rs4978869	T	G	T	G	0.103357	0.0336941	0.114664	0.122858	FALSE	FALSE	FALSE	ZeCxVz	110101283	0.785093	0.123563	330690	postherpetic neuralgia	TRUE	reported	0.0233778	9.81663e-06	8265	Homoarginine levels || GCST90199675	TRUE	reported	m0j6k5	2	TRUE	0.00235941	19.5419
rs4687147	C	T	C	T	0.0955222	-0.0450064	0.181099	0.249375	FALSE	FALSE	FALSE	Gs0Qwj	190505738	0.639231	0.0960086	330690	postherpetic neuralgia	TRUE	reported	0.0216051	9.81223e-06	6756	Adenosine 3',5'-cyclic monophosphate (camp) levels || GCST90200357	TRUE	reported	mywIkH	2	TRUE	0.00288504	19.5419
rs76049053	C	G	C	G	-0.391115	0.0252299	0.00884589	0.0191369	FALSE	TRUE	FALSE	zG68vl	170449664	0.932075	0.296007	330690	postherpetic neuralgia	TRUE	reported	0.0884626	9.81337e-06	7295	X-11852 levels || GCST90200467	TRUE	reported	HeTSTG	2	TRUE	0.0026724	19.5421
rs6480817	A	G	A	G	-0.0676339	0.147966	0.506637	0.472083	FALSE	FALSE	FALSE	82hKUX	76427235	0.0650324	0.0801966	330690	postherpetic neuralgia	TRUE	reported	0.0152976	9.8156e-06	8257	1-stearoyl-2-oleoyl-gpc (18:0/18:1) levels || GCST90200028	TRUE	reported	mAFrXZ	2	TRUE	0.00236175	19.5424
rs146412467	C	A	C	A	-0.352382	0.746676	0.0102803	0.00559995	FALSE	FALSE	FALSE	k06tGS	25075049	0.167443	0.540886	330690	postherpetic neuralgia	TRUE	reported	0.0797017	9.81283e-06	7662	X-23587 levels || GCST90200609	TRUE	reported	Qm97N7	2	TRUE	0.00254474	19.5424
rs149202809	T	C	T	C	-0.244209	0.00290048	0.0192893	0.0311826	FALSE	FALSE	FALSE	fgP64r	174006032	0.99006	0.232824	330690	postherpetic neuralgia	TRUE	reported	0.0552355	9.81425e-06	8242	X-14056 levels || GCST90200526	TRUE	reported	BJyDhh	2	TRUE	0.00236606	19.5426
rs61915331	T	C	T	C	0.354745	-1.03738	0.00870253	0.00121121	FALSE	FALSE	FALSE	hP1c0F	16569142	0.401475	1.23646	330690	postherpetic neuralgia	TRUE	reported	0.0802366	9.81384e-06	8265	3-aminoisobutyrate levels || GCST90200310	TRUE	reported	oX4LAe	2	TRUE	0.00235949	19.5426
rs673105	C	T	C	T	0.127238	-0.0163866	0.0770605	0.113355	FALSE	FALSE	FALSE	L3SDIy	31260128	0.897476	0.127176	330690	postherpetic neuralgia	TRUE	reported	0.0287788	9.8129e-06	8257	1-oleoyl-GPC (18:1) levels || GCST90199727	TRUE	reported	KjfaB4	2	TRUE	0.00236178	19.5426
rs143698605	G	A	G	A	0.308774	0.0295345	0.0131668	0.017443	FALSE	FALSE	FALSE	xlJMJK	99210172	0.923627	0.308083	330690	postherpetic neuralgia	TRUE	reported	0.0698378	9.81108e-06	7415	Andro steroid monosulfate C19H28O6S (1) levels || GCST90199860	TRUE	reported	fvcgTh	2	TRUE	0.00262933	19.5426
rs3123537	A	C	A	C	0.077705	-0.0131158	0.660302	0.631873	FALSE	FALSE	FALSE	TA5drp	212638605	0.874877	0.0832923	330690	postherpetic neuralgia	TRUE	reported	0.0175749	9.80747e-06	6767	X-24494 levels || GCST90200635	TRUE	reported	WpjxwF	2	TRUE	0.00288047	19.5427
rs116173502	C	G	C	G	0.343543	-0.137878	0.0102708	0.014707	FALSE	TRUE	FALSE	UIQNhq	96339830	0.684922	0.339805	330690	postherpetic neuralgia	TRUE	reported	0.077702	9.81125e-06	7662	Pantoate levels || GCST90199904	TRUE	reported	2rWKOd	2	TRUE	0.00254477	19.5427
rs58330544	A	C	A	C	-0.253579	0.232265	0.0168833	0.0252283	FALSE	FALSE	FALSE	x82eZA	54349820	0.360683	0.254101	330690	postherpetic neuralgia	TRUE	reported	0.0573546	9.81284e-06	8251	Glycosyl ceramide (d18:2/24:1, d18:1/24:2) levels || GCST90200118	TRUE	reported	MYTXuD	2	TRUE	0.0023635	19.5427
rs708272	A	G	A	G	0.0672805	-0.0891932	0.436153	0.444373	FALSE	FALSE	FALSE	biQgXI	56962376	0.269034	0.0806967	330690	postherpetic neuralgia	TRUE	reported	0.0152175	9.81286e-06	8227	1,2-dilinoleoyl-GPC (18:2/18:2) levels || GCST90200030	TRUE	reported	24hhnG	2	TRUE	0.00237039	19.5428
rs149459084	T	C	T	C	0.205699	-0.288038	0.0283195	0.0287846	FALSE	FALSE	FALSE	VKQ7D8	99147179	0.236629	0.243387	330690	postherpetic neuralgia	TRUE	reported	0.0465249	9.81232e-06	8163	Caprylate (8:0) levels || GCST90200445	TRUE	reported	Z0RxvW	2	TRUE	0.00238894	19.5428
rs673548	A	G	A	G	-0.082257	-0.142123	0.208828	0.267388	FALSE	FALSE	FALSE	alcWFD	21014672	0.114681	0.0900939	330690	postherpetic neuralgia	TRUE	reported	0.0186048	9.8115e-06	8270	1-stearoyl-GPE (18:0) levels || GCST90199772	TRUE	reported	TGMA0b	2	TRUE	0.00235811	19.543
rs140399497	C	G	C	G	0.364331	0.771222	0.00877835	0.0112007	FALSE	TRUE	FALSE	E5tnoy	20999904	0.0459156	0.386352	330690	postherpetic neuralgia	TRUE	reported	0.0824037	9.8112e-06	8223	Sarcosine levels || GCST90200291	TRUE	reported	4FCqt3	2	TRUE	0.00237158	19.5431
rs2955752	G	A	G	A	-0.0839714	0.0391365	0.806515	0.788453	FALSE	FALSE	FALSE	AfpdQS	76106043	0.690747	0.0983718	330690	postherpetic neuralgia	TRUE	reported	0.0189925	9.81145e-06	8269	Palmitoyl dihydrosphingomyelin (d18:0/16:0) levels || GCST90200035	TRUE	reported	ks4wZB	2	TRUE	0.00235841	19.5431
rs6061705	C	T	C	T	-0.102971	0.0582772	0.78555	0.794182	FALSE	FALSE	FALSE	RbaGkI	61660797	0.556176	0.0990213	330690	postherpetic neuralgia	TRUE	reported	0.0232883	9.79738e-06	5457	X-24344 levels || GCST90200627	TRUE	reported	fpKE8O	2	TRUE	0.00356983	19.5432
rs62395272	T	C	T	C	-0.115404	0.0490703	0.0953675	0.111113	FALSE	FALSE	FALSE	pBDpAR	31426647	0.700987	0.127791	330690	postherpetic neuralgia	TRUE	reported	0.0261017	9.80973e-06	8106	Cis-3,4-methyleneheptanoylglycine levels || GCST90200274	TRUE	reported	SOWPOz	2	TRUE	0.00240576	19.5433
rs147221194	A	T	A	T	-0.261269	0.422734	0.017468	0.00727043	FALSE	TRUE	FALSE	yzpa9I	132226339	0.37729	0.478801	330690	postherpetic neuralgia	TRUE	reported	0.0590931	9.80992e-06	8265	N6,N6-dimethyllysine levels || GCST90200696	TRUE	reported	07InNI	2	TRUE	0.00235957	19.5433
rs72665086	T	C	T	C	-0.0946746	-0.0159991	0.13916	0.168315	FALSE	FALSE	FALSE	WP77RQ	26157556	0.881738	0.107545	330690	postherpetic neuralgia	TRUE	reported	0.0214132	9.80985e-06	8267	1-oleoyl-2-docosahexaenoyl-GPC (18:1/22:6) levels || GCST90200081	TRUE	reported	kEXYsJ	2	TRUE	0.00235901	19.5433
rs138975286	G	A	G	A	0.280326	0.287969	0.0140511	0.0088037	FALSE	FALSE	FALSE	lZUV0K	57072385	0.50819	0.435223	330690	postherpetic neuralgia	TRUE	reported	0.0634032	9.80944e-06	8255	Isoleucine levels || GCST90200399	TRUE	reported	QxF5gp	2	TRUE	0.00236244	19.5434
rs112885835	G	C	G	C	0.197891	-0.0277362	0.0304138	0.058327	FALSE	TRUE	FALSE	i8VJcH	105937566	0.872813	0.173257	330690	postherpetic neuralgia	TRUE	reported	0.044758	9.80867e-06	8218	Adenosine 5'-monophosphate (AMP) levels || GCST90200356	TRUE	reported	tDzXab	2	TRUE	0.00237308	19.5436
rs4772462	C	G	C	G	-0.0792192	0.0163296	0.221787	0.190384	FALSE	TRUE	FALSE	ZZpWDD	102347685	0.87369	0.10272	330690	postherpetic neuralgia	TRUE	reported	0.0179174	9.80811e-06	8233	Dimethylarginine (sdma + adma) levels || GCST90199832	TRUE	reported	zf6ycc	2	TRUE	0.00236877	19.5436
rs113379083	A	G	A	G	-0.283063	-0.102856	0.0101941	0.0264392	FALSE	FALSE	FALSE	8oeUaS	20847118	0.679482	0.248943	330690	postherpetic neuralgia	TRUE	reported	0.0640216	9.80765e-06	8260	Sphingomyelin (d18:2/21:0, d16:2/23:0) levels || GCST90200129	TRUE	reported	rMyK0b	2	TRUE	0.00236106	19.5438
rs118118389	G	A	G	A	0.209866	-0.309038	0.0281819	0.0116341	FALSE	FALSE	FALSE	O1wYcw	60230914	0.404897	0.371036	330690	postherpetic neuralgia	TRUE	reported	0.0474658	9.80534e-06	7659	Cytidine levels || GCST90200429	TRUE	reported	os7Llz	2	TRUE	0.00254591	19.5438
rs78525294	G	A	G	A	0.44827	0.213673	0.0109296	0.00946413	FALSE	FALSE	FALSE	LNPXCR	234637672	0.606679	0.415044	330690	postherpetic neuralgia	TRUE	reported	0.101376	9.7848e-06	4364	X-24565 levels || GCST90200645	TRUE	reported	bTZZzW	2	TRUE	0.00446049	19.5438
rs4132483	C	A	C	A	-0.0721883	-0.084092	0.320081	0.2701	FALSE	FALSE	FALSE	vPS3sI	33889541	0.351499	0.0902579	330690	postherpetic neuralgia	TRUE	reported	0.016327	9.80559e-06	8126	Sphingomyelin (d18:1/25:0, d19:0/24:1, d20:1/23:0, d19:1/24:0) levels || GCST90200134	TRUE	reported	OF7ER9	2	TRUE	0.00239994	19.544
rs2372313	C	T	C	T	-0.0719601	0.0063543	0.547003	0.473819	FALSE	FALSE	FALSE	8XWNnu	83132884	0.936779	0.0801104	330690	postherpetic neuralgia	TRUE	reported	0.0162752	9.80347e-06	7438	Deoxycholic acid 12-sulfate levels || GCST90200250	TRUE	reported	pOeVou	2	TRUE	0.00262141	19.544
rs2582975	A	T	A	T	-0.112768	0.192667	0.101883	0.124103	FALSE	TRUE	FALSE	NDdY47	103965828	0.113697	0.121803	330690	postherpetic neuralgia	TRUE	reported	0.025505	9.80584e-06	8208	Pro-hydroxy-pro levels || GCST90199707	TRUE	reported	yvqGxo	2	TRUE	0.00237602	19.5441
rs35955717	C	T	C	T	-0.0949869	-0.134047	0.140462	0.127028	FALSE	FALSE	FALSE	UCdzUb	32925854	0.267215	0.120818	330690	postherpetic neuralgia	TRUE	reported	0.0214834	9.80568e-06	8285	Methyl-4-hydroxybenzoate sulfate levels || GCST90199985	TRUE	reported	nlEJu2	2	TRUE	0.00235399	19.5441
rs150635061	G	C	G	C	-0.262938	-0.430366	0.0201848	0.0169879	FALSE	TRUE	FALSE	d9Qt2p	73234568	0.174303	0.316794	330690	postherpetic neuralgia	TRUE	reported	0.0594679	9.80099e-06	7104	Trans 3,4-methyleneheptanoate levels || GCST90200023	TRUE	reported	MU8XQH	2	TRUE	0.00274439	19.5443
rs112873424	C	T	C	T	0.197127	-0.0798552	0.0299988	0.0519959	FALSE	FALSE	FALSE	CCHiEy	120270477	0.665877	0.18493	330690	postherpetic neuralgia	TRUE	reported	0.0445844	9.80528e-06	8226	Beta-citrylglutamate levels || GCST90199911	TRUE	reported	xbEaUR	2	TRUE	0.00237086	19.5443
rs12451489	C	G	C	G	-0.0738367	0.130763	0.28155	0.348154	FALSE	TRUE	FALSE	d76Rja	76826911	0.119588	0.0840104	330690	postherpetic neuralgia	TRUE	reported	0.0166997	9.80522e-06	8272	Arachidonate (20:4n6) levels || GCST90200358	TRUE	reported	UyCgZT	2	TRUE	0.00235772	19.5444
rs12492631	T	C	T	C	0.218128	-0.141077	0.0262992	0.00748143	FALSE	FALSE	FALSE	j7LemB	169159796	0.764643	0.471216	330690	postherpetic neuralgia	TRUE	reported	0.0493339	9.80351e-06	7970	X-10458 levels || GCST90200461	TRUE	reported	s4rUfV	2	TRUE	0.00244686	19.5444
rs115677858	T	A	T	A	0.245141	-0.370574	0.0225825	0.0108307	FALSE	TRUE	FALSE	qv8fav	163690335	0.346074	0.393294	330690	postherpetic neuralgia	TRUE	reported	0.0554424	9.79997e-06	6992	X-26109 levels || GCST90200671	TRUE	reported	QbMZc5	2	TRUE	0.00278826	19.5445
rs6709175	C	T	C	T	0.104852	0.0508933	0.175505	0.111557	FALSE	FALSE	FALSE	0Blu02	86881088	0.689066	0.127195	330690	postherpetic neuralgia	TRUE	reported	0.0237133	9.79528e-06	6054	X-12306 levels || GCST90200484	TRUE	reported	xgDnVH	2	TRUE	0.00321904	19.5446
rs60554662	A	C	A	C	0.253688	-0.199294	0.0168792	0.0379083	FALSE	FALSE	FALSE	dCocbD	125583271	0.344786	0.210949	330690	postherpetic neuralgia	TRUE	reported	0.0573764	9.80348e-06	8247	X-11787 levels || GCST90200465	TRUE	reported	ejIPuc	2	TRUE	0.00236488	19.5447
rs1032645	T	C	T	C	0.0769729	0.025716	0.348572	0.283359	FALSE	FALSE	FALSE	vjDdtT	88716687	0.772175	0.0888196	330690	postherpetic neuralgia	TRUE	reported	0.0174085	9.79863e-06	6954	Dihomo-linolenoyl-choline levels || GCST90200090	TRUE	reported	L7AMp8	2	TRUE	0.00280349	19.5447
rs79616155	A	G	A	G	0.170941	-0.134898	0.0658301	0.0693152	FALSE	FALSE	FALSE	5g2JKx	211834651	0.396397	0.159064	330690	postherpetic neuralgia	TRUE	reported	0.0386588	9.78874e-06	5190	X-12816 levels || GCST90200500	TRUE	reported	yDQpHw	2	TRUE	0.00375315	19.5447
rs1505614	T	C	T	C	0.0670886	0.0050929	0.32161	0.236209	FALSE	FALSE	FALSE	o2UDoZ	78572750	0.957305	0.0951309	330690	postherpetic neuralgia	TRUE	reported	0.0151733	9.80178e-06	8124	Sphingomyelin (d18:1/20:2, d18:2/20:1, d16:1/22:2) levels || GCST90199995	TRUE	reported	omdZwV	2	TRUE	0.00240062	19.5448
rs372975222	A	G	A	G	0.0947161	0.0317537	0.150354	0.197146	FALSE	FALSE	FALSE	76O0Jo	73377240	0.754583	0.101579	330690	postherpetic neuralgia	TRUE	reported	0.0214218	9.80298e-06	8275	Behenoyl dihydrosphingomyelin (d18:0/22:0) levels || GCST90200059	TRUE	reported	MOOnOU	2	TRUE	0.00235691	19.5448
rs74588150	C	G	C	G	0.471022	0.182866	0.00743336	0.061181	FALSE	TRUE	FALSE	aHBINY	104871383	0.276063	0.167889	330690	postherpetic neuralgia	TRUE	reported	0.106525	9.79276e-06	5865	Succinimide levels || GCST90199925	TRUE	reported	2v0lGQ	2	TRUE	0.00332251	19.5448
rs62185746	T	G	T	G	0.251969	-0.186881	0.029845	0.0344144	FALSE	FALSE	FALSE	lRBEv2	223991607	0.403447	0.22368	330690	postherpetic neuralgia	TRUE	reported	0.0569834	9.78803e-06	5300	Campesterol levels || GCST90199725	TRUE	reported	84Si9q	2	TRUE	0.00367555	19.5449
rs73055442	T	C	T	C	0.19238	-0.218447	0.0306321	0.0446226	FALSE	FALSE	FALSE	1qOIxy	54279838	0.264404	0.195734	330690	postherpetic neuralgia	TRUE	reported	0.0435101	9.80177e-06	8251	1-stearoyl-2-docosahexaenoyl-GPE (18:0/22:6) levels || GCST90200065	TRUE	reported	QqS27x	2	TRUE	0.00236377	19.5449
rs17550036	G	T	G	T	0.109041	-0.137156	0.104714	0.0647887	FALSE	FALSE	FALSE	DbwyBr	18704204	0.402946	0.163989	330690	postherpetic neuralgia	TRUE	reported	0.0246615	9.80153e-06	8198	X-18886 levels || GCST90200551	TRUE	reported	toh6Ua	2	TRUE	0.00237902	19.545
rs142966147	T	A	T	A	-0.37134	-0.159883	0.00844061	0.00399943	FALSE	TRUE	FALSE	Hcxxt5	115267849	0.808181	0.658568	330690	postherpetic neuralgia	TRUE	reported	0.083985	9.80157e-06	8263	Citraconate/glutaconate levels || GCST90200005	TRUE	reported	iQ4WDZ	2	TRUE	0.00236035	19.545
rs73000915	T	A	T	A	0.262036	0.0287782	0.0172035	0.0230122	FALSE	TRUE	FALSE	50S8LW	14357739	0.915476	0.271149	330690	postherpetic neuralgia	TRUE	reported	0.059264	9.80185e-06	8271	1-palmitoyl-2-stearoyl-gpc (16:0/18:0) levels || GCST90200041	TRUE	reported	m3cGyI	2	TRUE	0.00235807	19.545
rs4777666	G	A	G	A	-0.0889709	-0.146232	0.175982	0.222214	FALSE	FALSE	FALSE	gwhjfs	93429116	0.131165	0.0968729	330690	postherpetic neuralgia	TRUE	reported	0.0201223	9.80148e-06	8223	2R,3R-dihydroxybutyrate levels || GCST90199889	TRUE	reported	u3K51R	2	TRUE	0.00237181	19.545
rs35281705	A	G	A	G	0.0716316	-0.154305	0.6779	0.651876	FALSE	FALSE	FALSE	QdPvLP	97658406	0.0685725	0.0847255	330690	postherpetic neuralgia	TRUE	reported	0.0162007	9.80114e-06	8240	Dodecanedioate levels || GCST90199697	TRUE	reported	9oyimG	2	TRUE	0.00236693	19.545
rs11136603	G	T	G	T	0.0682078	-0.102512	0.337661	0.35442	FALSE	FALSE	FALSE	o2UDoZ	3306692	0.22102	0.0837636	330690	postherpetic neuralgia	TRUE	reported	0.0154262	9.79962e-06	8124	Sphingomyelin (d18:1/20:2, d18:2/20:1, d16:1/22:2) levels || GCST90199995	TRUE	reported	omdZwV	2	TRUE	0.00240069	19.5453
rs142114163	G	T	G	T	-0.269205	-0.121846	0.0174529	0.0194067	FALSE	FALSE	FALSE	SSXTDZ	79506734	0.673831	0.289493	330690	postherpetic neuralgia	TRUE	reported	0.0608845	9.79894e-06	8006	5-acetylamino-6-amino-3-methyluracil levels || GCST90199760	TRUE	reported	SUUMk2	2	TRUE	0.002436	19.5454
rs4399197	T	C	T	C	0.140345	-0.0395419	0.0566247	0.0452476	FALSE	FALSE	FALSE	fxmUPc	44812692	0.838213	0.193663	330690	postherpetic neuralgia	TRUE	reported	0.031741	9.799e-06	8132	21-hydroxypregnenolone disulfate levels || GCST90199849	TRUE	reported	9XWRS4	2	TRUE	0.00239835	19.5455
rs145168145	T	G	T	G	0.413821	0.585838	0.00697732	0.0033992	FALSE	FALSE	FALSE	Hm2zXE	39367913	0.425235	0.734711	330690	postherpetic neuralgia	TRUE	reported	0.093591	9.7975e-06	8110	Nicotinamide levels || GCST90200400	TRUE	reported	z0zSau	2	TRUE	0.00240486	19.5456
rs1858942	A	G	A	G	0.0686694	-0.0278741	0.416626	0.38757	FALSE	FALSE	FALSE	eAtS3u	20596885	0.735556	0.0825304	330690	postherpetic neuralgia	TRUE	reported	0.0155305	9.79855e-06	8240	1-stearoyl-gpc (18:0) levels || GCST90199732	TRUE	reported	Ny7Cyx	2	TRUE	0.00236701	19.5457
rs728185	G	A	G	A	-0.129905	0.264624	0.0753324	0.0762205	FALSE	FALSE	FALSE	eFdw6j	93263749	0.0818616	0.152083	330690	postherpetic neuralgia	TRUE	reported	0.0293797	9.79687e-06	8259	Glycosyl ceramide (d18:1/20:0, d16:1/22:0) levels || GCST90200145	TRUE	reported	cQBVcJ	2	TRUE	0.00236158	19.5457
rs4802863	C	T	C	T	0.0867312	-0.0858615	0.644039	0.648028	FALSE	FALSE	FALSE	1R1JS4	51765719	0.30613	0.0839002	330690	postherpetic neuralgia	TRUE	reported	0.0196142	9.7857e-06	5598	Umbelliferone sulfate levels || GCST90200000	TRUE	reported	1Mib5B	2	TRUE	0.00348067	19.5458
rs111976569	C	T	C	T	-0.271553	-0.0833941	0.0149427	0.0177912	FALSE	FALSE	FALSE	JbAA7Q	79100197	0.786386	0.307722	330690	postherpetic neuralgia	TRUE	reported	0.061415	9.79689e-06	8229	O-sulfo-l-tyrosine levels || GCST90199959	TRUE	reported	8h2zEg	2	TRUE	0.00237019	19.5459
rs187695445	A	G	A	G	-0.361267	0.798129	0.0157787	0.0103467	FALSE	FALSE	FALSE	NkQrNT	62631166	0.0446488	0.397484	330690	postherpetic neuralgia	TRUE	reported	0.0816978	9.7796e-06	4897	X-21312 levels || GCST90200577	TRUE	reported	LJpO9e	2	TRUE	0.00397718	19.546
rs10491720	C	G	C	G	0.136456	-0.163149	0.0586211	0.0561325	FALSE	TRUE	FALSE	YkOnJL	2577039	0.353371	0.175794	330690	postherpetic neuralgia	TRUE	reported	0.0308609	9.79466e-06	8274	Hexadecadienoate (16:2n6) levels || GCST90200104	TRUE	reported	t5Oe74	2	TRUE	0.00235737	19.5462
rs10271639	A	G	A	G	0.10677	0.0194052	0.13343	0.125234	FALSE	FALSE	FALSE	VAZ0zK	19739981	0.872925	0.121324	330690	postherpetic neuralgia	TRUE	reported	0.0241466	9.79057e-06	7311	Propionylglycine levels || GCST90199705	TRUE	reported	Xwbqm7	2	TRUE	0.00266716	19.5464
rs8066589	C	T	C	T	-0.0692572	0.0866865	0.600111	0.488012	FALSE	FALSE	FALSE	yBQCiH	72991660	0.280721	0.080362	330690	postherpetic neuralgia	TRUE	reported	0.0156631	9.79331e-06	8258	Eicosanedioate (C20-DC) levels || GCST90199909	TRUE	reported	va5TfR	2	TRUE	0.00236196	19.5465
rs140298870	A	G	A	G	0.230071	0.150157	0.0226675	0.0335754	FALSE	FALSE	FALSE	MJ8ULo	87916112	0.508255	0.226975	330690	postherpetic neuralgia	TRUE	reported	0.0520324	9.79386e-06	8251	1-(1-enyl-palmitoyl)-2-arachidonoyl-gpc (p-16:0/20:4) levels || GCST90200052	TRUE	reported	dlEops	2	TRUE	0.00236397	19.5466
rs11861590	C	T	C	T	-0.0707704	0.016921	0.522031	0.524836	FALSE	FALSE	FALSE	g3b6eu	78329853	0.833594	0.0805399	330690	postherpetic neuralgia	TRUE	reported	0.0160052	9.79228e-06	7891	N2-acetyl,N6,N6-dimethyllysine levels || GCST90200697	TRUE	reported	eJn8CM	2	TRUE	0.00247158	19.5466
rs73045003	T	C	T	C	-0.104728	-0.0703832	0.123171	0.135355	FALSE	FALSE	FALSE	MZOVvD	2612362	0.549242	0.117522	330690	postherpetic neuralgia	TRUE	reported	0.0236849	9.79215e-06	7837	Pimeloylcarnitine/3-methyladipoylcarnitine (C7-DC) levels || GCST90200101	TRUE	reported	AMZJjH	2	TRUE	0.00248857	19.5466
rs73157799	C	T	C	T	-0.250793	-0.030969	0.0179528	0.025243	FALSE	FALSE	FALSE	yjubQi	104108412	0.904476	0.258055	330690	postherpetic neuralgia	TRUE	reported	0.0567187	9.79253e-06	8225	X-11381 levels || GCST90200471	TRUE	reported	PxIalc	2	TRUE	0.00237144	19.5467
rs188476	G	A	G	A	0.157611	-0.0341402	0.0598971	0.0497433	FALSE	FALSE	FALSE	CxgrmR	95681853	0.853987	0.185511	330690	postherpetic neuralgia	TRUE	reported	0.0356435	9.78502e-06	6227	Phenylacetylglutamate levels || GCST90200069	TRUE	reported	yejcPm	2	TRUE	0.0031302	19.5467
rs73743903	C	A	C	A	-0.0951306	-0.0216703	0.134352	0.13822	FALSE	FALSE	FALSE	RXhtsB	21623889	0.852102	0.116234	330690	postherpetic neuralgia	TRUE	reported	0.0215144	9.79188e-06	8200	N-acetylneuraminate levels || GCST90200314	TRUE	reported	DaJtpv	2	TRUE	0.00237867	19.5468
rs114393741	A	G	A	G	0.302597	-1.05684	0.0144521	0.00192814	FALSE	FALSE	FALSE	TiiGWA	38869235	0.268129	0.954359	330690	postherpetic neuralgia	TRUE	reported	0.068433	9.78836e-06	7135	4-acetylphenol sulfate levels || GCST90199663	TRUE	reported	OwgNRp	2	TRUE	0.00273285	19.5468
rs35996212	A	G	A	G	0.105123	-0.123555	0.121862	0.107722	FALSE	FALSE	FALSE	RnAlkv	3847745	0.34397	0.130559	330690	postherpetic neuralgia	TRUE	reported	0.0237742	9.79211e-06	8164	Glycochenodeoxycholate levels || GCST90200342	TRUE	reported	Ic1dgq	2	TRUE	0.00238914	19.5469
rs10845471	T	C	T	C	0.0768632	0.0442311	0.26632	0.279081	FALSE	FALSE	FALSE	W5kRCi	12080073	0.623481	0.0900977	330690	postherpetic neuralgia	TRUE	reported	0.0173831	9.79148e-06	8268	1-linoleoyl-GPI (18:2) levels || GCST90199821	TRUE	reported	svR0DM	2	TRUE	0.00235915	19.5469
rs11083516	C	G	C	G	-0.0692209	-0.0381476	0.36276	0.360557	FALSE	TRUE	FALSE	dCocbD	39211503	0.649323	0.0838957	330690	postherpetic neuralgia	TRUE	reported	0.0156547	9.79164e-06	8247	X-11787 levels || GCST90200465	TRUE	reported	ejIPuc	2	TRUE	0.00236516	19.547
rs7812898	C	T	C	T	0.0941503	0.0510866	0.879445	0.889846	FALSE	FALSE	FALSE	TM2jqT	112624710	0.694637	0.130134	330690	postherpetic neuralgia	TRUE	reported	0.0212926	9.79047e-06	8272	Sphingomyelin (d18:2/23:0, d18:1/23:1, d17:1/24:1) levels || GCST90200033	TRUE	reported	jK2TDJ	2	TRUE	0.00235803	19.547
rs79165611	A	G	A	G	-0.280295	0.750715	0.0156905	0.00703337	FALSE	FALSE	FALSE	B5hK8D	89658023	0.126078	0.490743	330690	postherpetic neuralgia	TRUE	reported	0.0633897	9.78953e-06	7878	X-24812 levels || GCST90200653	TRUE	reported	bu9MhK	2	TRUE	0.00247572	19.5471
rs2466887	T	C	T	C	0.110677	0.138954	0.213191	0.315055	FALSE	FALSE	FALSE	DJqj5h	22836448	0.108851	0.0866631	330690	postherpetic neuralgia	TRUE	reported	0.0250281	9.77374e-06	4986	X-24795 levels || GCST90200642	TRUE	reported	jIKrQV	2	TRUE	0.00390667	19.5472
rs140584644	T	C	T	C	-0.0813127	-0.206887	0.251925	0.319611	FALSE	FALSE	FALSE	hQe0r7	25274244	0.0167707	0.0865022	330690	postherpetic neuralgia	TRUE	reported	0.0183891	9.78851e-06	8231	Gamma-glutamylthreonine levels || GCST90199749	TRUE	reported	NdDjIM	2	TRUE	0.00236981	19.5475
rs115123680	A	G	A	G	-0.361382	-0.982524	0.0102448	0.00306758	FALSE	FALSE	FALSE	75YfyK	25386156	0.182566	0.737134	330690	postherpetic neuralgia	TRUE	reported	0.0817262	9.78511e-06	7315	O-cresol sulfate levels || GCST90199823	TRUE	reported	v5hJ3b	2	TRUE	0.00266586	19.5475
rs7904900	T	G	T	G	0.135735	-0.108132	0.0816686	0.0834168	FALSE	FALSE	FALSE	VB83hC	91947035	0.456241	0.145134	330690	postherpetic neuralgia	TRUE	reported	0.030696	9.78321e-06	6819	X-12221 levels || GCST90200478	TRUE	reported	fugUCO	2	TRUE	0.00285927	19.5476
rs6075313	G	A	G	A	-0.080589	0.0122542	0.354579	0.398522	FALSE	FALSE	FALSE	RbklRf	18299616	0.881529	0.0822253	330690	postherpetic neuralgia	TRUE	reported	0.0182248	9.78233e-06	6523	X-24456 levels || GCST90200625	TRUE	reported	23ERGQ	2	TRUE	0.00298868	19.5476
rs4661320	C	A	C	A	0.0706605	0.0792223	0.629194	0.620672	FALSE	FALSE	FALSE	vLh2gc	15113741	0.337636	0.0826226	330690	postherpetic neuralgia	TRUE	reported	0.01598	9.78772e-06	8254	Hydroxy-cmpf levels || GCST90200154	TRUE	reported	qpwSnp	2	TRUE	0.00236324	19.5477
rs4775994	A	G	A	G	0.0997856	0.130579	0.166883	0.230475	FALSE	FALSE	FALSE	lxbXdd	52023902	0.171837	0.0955695	330690	postherpetic neuralgia	TRUE	reported	0.0225663	9.78452e-06	7229	N-formylphenylalanine levels || GCST90199980	TRUE	reported	isrGOa	2	TRUE	0.00269751	19.5477
rs79717701	C	T	C	T	0.131363	0.142286	0.0707084	0.0588945	FALSE	FALSE	FALSE	iPBARg	172938451	0.409893	0.17266	330690	postherpetic neuralgia	TRUE	reported	0.0297074	9.78369e-06	7474	9-hydroxystearate levels || GCST90199974	TRUE	reported	iU8VtM	2	TRUE	0.00260933	19.5479
rs7747026	C	G	C	G	-0.0907447	-0.218564	0.178299	0.143462	FALSE	TRUE	FALSE	JNJTdS	124544622	0.0569416	0.114807	330690	postherpetic neuralgia	TRUE	reported	0.0205218	9.78468e-06	7865	2-hydroxysebacate levels || GCST90200198	TRUE	reported	w7k33R	2	TRUE	0.0024799	19.5479
rs138092271	A	G	A	G	-0.247939	-0.0842403	0.0174157	0.00896768	FALSE	FALSE	FALSE	mtlwz7	92808181	0.84723	0.437261	330690	postherpetic neuralgia	TRUE	reported	0.0560714	9.78641e-06	8236	16a-hydroxy DHEA 3-sulfate levels || GCST90199863	TRUE	reported	5vrgF6	2	TRUE	0.00236843	19.548
rs73031046	A	C	A	C	0.17103	-0.0726848	0.0448463	0.0374633	FALSE	FALSE	FALSE	AArDbf	188327204	0.730284	0.210834	330690	postherpetic neuralgia	TRUE	reported	0.0386779	9.78386e-06	7564	Caproate (6:0) levels || GCST90200450	TRUE	reported	5P9nqw	2	TRUE	0.00257837	19.5481
rs12422435	C	T	C	T	0.0970525	-0.130003	0.147147	0.215807	FALSE	FALSE	FALSE	ybnl2Z	22162587	0.186911	0.0985042	330690	postherpetic neuralgia	TRUE	reported	0.0219483	9.78551e-06	8236	Glycochenodeoxycholate glucuronide (1) levels || GCST90200693	TRUE	reported	9IcuNg	2	TRUE	0.00236846	19.5482
rs28409557	A	T	A	T	-0.0997974	-0.224139	0.0989058	0.166464	FALSE	TRUE	FALSE	f0jBcm	18357943	0.0373078	0.107636	330690	postherpetic neuralgia	TRUE	reported	0.022569	9.78475e-06	8216	Vanillylmandelate (VMA) levels || GCST90200309	TRUE	reported	p8cTPl	2	TRUE	0.00237422	19.5483
rs1833208	G	A	G	A	0.122731	0.287795	0.907851	0.901445	FALSE	FALSE	FALSE	uhtTL1	36746463	0.032147	0.134322	330690	postherpetic neuralgia	TRUE	reported	0.0277551	9.78314e-06	7565	4-acetylcatechol sulfate (1) levels || GCST90200232	TRUE	reported	VxGumQ	2	TRUE	0.00257806	19.5483
rs2404849	G	T	G	T	-0.104966	-0.116198	0.87087	0.915162	FALSE	FALSE	FALSE	SXYiIU	224085090	0.427516	0.146446	330690	postherpetic neuralgia	TRUE	reported	0.0237378	9.78378e-06	8090	Carboxyethyl-gaba levels || GCST90199918	TRUE	reported	tlTbjj	2	TRUE	0.00241112	19.5483
rs13088138	T	C	T	C	0.166739	0.203116	0.0381633	0.0202195	FALSE	FALSE	FALSE	eU36GI	5227370	0.479821	0.28746	330690	postherpetic neuralgia	TRUE	reported	0.0377076	9.78374e-06	8262	Biliverdin levels || GCST90200706	TRUE	reported	uigd9w	2	TRUE	0.00236105	19.5484
rs11784961	C	T	C	T	-0.251836	-0.531664	0.0184416	0.00719066	FALSE	FALSE	FALSE	befJuE	90529766	0.278637	0.490743	330690	postherpetic neuralgia	TRUE	reported	0.0569519	9.78308e-06	8232	Beta-hydroxyisovaleroylcarnitine levels || GCST90199802	TRUE	reported	pPCQ3e	2	TRUE	0.00236965	19.5485
rs72815298	A	G	A	G	0.125715	-0.216476	0.0696069	0.0927856	FALSE	FALSE	FALSE	AuoBXL	29062506	0.119003	0.138858	330690	postherpetic neuralgia	TRUE	reported	0.02843	9.78254e-06	8176	N6-carbamoylthreonyladenosine levels || GCST90199762	TRUE	reported	Z2uj7O	2	TRUE	0.00238584	19.5485
rs72764714	A	G	A	G	-0.120222	0.068271	0.133205	0.108966	FALSE	FALSE	FALSE	Fz9A5d	115649501	0.595292	0.128526	330690	postherpetic neuralgia	TRUE	reported	0.0271864	9.77223e-06	5782	Hyocholate levels || GCST90199734	TRUE	reported	rb2jx5	2	TRUE	0.0033707	19.5485
rs79658827	T	C	T	C	0.217022	-0.33229	0.0259443	0.0414696	FALSE	FALSE	FALSE	Y6hlkl	109970279	0.105425	0.205231	330690	postherpetic neuralgia	TRUE	reported	0.0490787	9.78287e-06	8109	X-21319 levels || GCST90200564	TRUE	reported	pt9T4l	2	TRUE	0.00240552	19.5485
rs34674242	A	G	A	G	-0.0724589	0.0931599	0.347306	0.380788	FALSE	FALSE	FALSE	vLh2gc	6258893	0.261266	0.0829265	330690	postherpetic neuralgia	TRUE	reported	0.0163863	9.78247e-06	8254	Hydroxy-cmpf levels || GCST90200154	TRUE	reported	qpwSnp	2	TRUE	0.00236336	19.5486
rs4862485	A	G	A	G	0.0924138	-0.00169676	0.349033	0.290099	FALSE	FALSE	FALSE	SsJLAc	184991686	0.984654	0.0882119	330690	postherpetic neuralgia	TRUE	reported	0.020897	9.76337e-06	4765	Nisinate (24:6n3) levels || GCST90200122	TRUE	reported	pdT56R	2	TRUE	0.00408756	19.549
rs77980283	T	C	T	C	-0.0960878	-0.162467	0.146078	0.215553	FALSE	FALSE	FALSE	sirpSV	24485585	0.0965184	0.0977553	330690	postherpetic neuralgia	TRUE	reported	0.0217296	9.78024e-06	8112	Margaroylcarnitine (C17) levels || GCST90199929	TRUE	reported	FD7GeO	2	TRUE	0.00240469	19.5491
rs11718993	G	A	G	A	0.194637	-0.228138	0.0337952	0.0195517	FALSE	FALSE	FALSE	OZ8cER	53620454	0.435049	0.292266	330690	postherpetic neuralgia	TRUE	reported	0.0440156	9.77946e-06	7813	4-hydroxyphenylpyruvate levels || GCST90200300	TRUE	reported	X4qc0C	2	TRUE	0.00249651	19.5491
rs10822351	G	A	G	A	0.0704294	0.115631	0.477768	0.449021	FALSE	FALSE	FALSE	6DfpvD	64770245	0.150989	0.0805205	330690	postherpetic neuralgia	TRUE	reported	0.015927	9.77876e-06	7679	X-11849 levels || GCST90200464	TRUE	reported	dgfmj7	2	TRUE	0.00253998	19.5491
rs9897923	G	T	G	T	0.110828	0.146507	0.105094	0.102398	FALSE	FALSE	FALSE	rcAjpG	3160358	0.268306	0.132349	330690	postherpetic neuralgia	TRUE	reported	0.0250629	9.77951e-06	7975	X-21607 levels || GCST90200592	TRUE	reported	lziqaO	2	TRUE	0.00244592	19.5491
rs34912310	A	G	A	G	0.112179	-0.0287006	0.0766262	0.105632	FALSE	FALSE	FALSE	f0jBcm	1084846	0.827431	0.131655	330690	postherpetic neuralgia	TRUE	reported	0.0253685	9.78009e-06	8216	Vanillylmandelate (VMA) levels || GCST90200309	TRUE	reported	p8cTPl	2	TRUE	0.00237433	19.5491
rs231620	T	C	T	C	-0.071354	-0.0648688	0.390661	0.354692	FALSE	FALSE	FALSE	5WU1De	4139132	0.440451	0.0840889	330690	postherpetic neuralgia	TRUE	reported	0.0161361	9.77866e-06	7821	Etiocholanolone glucuronide levels || GCST90199964	TRUE	reported	r3DrFW	2	TRUE	0.00249398	19.5492
rs149378511	T	C	T	C	0.31243	-0.192957	0.0122264	0.0252505	FALSE	FALSE	FALSE	hMRiRA	224882972	0.446846	0.253663	330690	postherpetic neuralgia	TRUE	reported	0.0706537	9.77932e-06	8250	Lysine levels || GCST90200402	TRUE	reported	UbdvAw	2	TRUE	0.00236458	19.5493
rs78052874	A	C	A	C	-0.206629	-0.0436914	0.0268004	0.0239012	FALSE	FALSE	FALSE	spwQ66	152378000	0.869561	0.26606	330690	postherpetic neuralgia	TRUE	reported	0.0467276	9.77926e-06	8284	Docosapentaenoate n3 DPA; 22:5n3 levels || GCST90199713	TRUE	reported	YMBuUj	2	TRUE	0.0023549	19.5493
rs117414974	G	C	G	C	0.252592	0.135402	0.0178503	0.0650413	FALSE	TRUE	FALSE	kPs5Lg	19141643	0.416363	0.166598	330690	postherpetic neuralgia	TRUE	reported	0.0571214	9.77787e-06	7899	5-dodecenoylcarnitine (C12:1) levels || GCST90200151	TRUE	reported	ipEWit	2	TRUE	0.00246942	19.5493
rs114316428	T	C	T	C	0.413081	-0.130028	0.0069973	0.0218809	FALSE	FALSE	FALSE	lg7Xxj	13766091	0.634432	0.273457	330690	postherpetic neuralgia	TRUE	reported	0.0934149	9.77882e-06	8166	Eicosenedioate (C20:1-DC) levels || GCST90200285	TRUE	reported	MJNbn0	2	TRUE	0.00238886	19.5493
rs80217604	T	G	T	G	-0.103857	-0.0842918	0.105014	0.0868124	FALSE	FALSE	FALSE	In8u91	9614546	0.554669	0.14268	330690	postherpetic neuralgia	TRUE	reported	0.0234863	9.77884e-06	8205	1-ribosyl-imidazoleacetate levels || GCST90199815	TRUE	reported	KQjiXm	2	TRUE	0.00237755	19.5495
rs118054187	T	C	T	C	-0.145823	0.093359	0.0576877	0.0865508	FALSE	FALSE	FALSE	QxBzHT	8639942	0.51254	0.142557	330690	postherpetic neuralgia	TRUE	reported	0.0329764	9.77752e-06	8299	N-methylproline levels || GCST90199836	TRUE	reported	cHKGLp	2	TRUE	0.0023507	19.5497
rs114165697	G	C	G	C	0.320435	0.27454	0.0115861	0.0292989	FALSE	TRUE	FALSE	ruYH58	163024306	0.251484	0.239406	330690	postherpetic neuralgia	TRUE	reported	0.0724628	9.77662e-06	8087	X-22771 levels || GCST90200598	TRUE	reported	hw7GLJ	2	TRUE	0.0024122	19.5498
rs141866706	C	T	C	T	-0.328217	0.498087	0.0109538	0.0146521	FALSE	FALSE	FALSE	T1YnqJ	73791661	0.135267	0.333469	330690	postherpetic neuralgia	TRUE	reported	0.0742227	9.77631e-06	8231	Glycerophosphoethanolamine levels || GCST90199808	TRUE	reported	Kvz5nr	2	TRUE	0.00237009	19.5498
rs58563040	G	A	G	A	-0.0842847	-0.069934	0.199427	0.158271	FALSE	FALSE	FALSE	XpEQXM	23871760	0.528706	0.111009	330690	postherpetic neuralgia	TRUE	reported	0.01906	9.77584e-06	8231	Octadecadienedioate (C18:2-DC) levels || GCST90200170	TRUE	reported	pr8rGg	2	TRUE	0.00237011	19.55
rs10834052	C	T	C	T	0.0807497	-0.0266042	0.802512	0.874953	FALSE	FALSE	FALSE	MDowJk	1433445	0.827752	0.12227	330690	postherpetic neuralgia	TRUE	reported	0.0182606	9.77604e-06	8235	Phenyllactate (PLA) levels in elite athletes || GCST90199664	TRUE	reported	wipRla	2	TRUE	0.00236896	19.55
rs185568433	C	T	C	T	-0.193202	0.0542055	0.0315134	0.0322368	FALSE	FALSE	FALSE	oeaSgm	17979101	0.813058	0.229215	330690	postherpetic neuralgia	TRUE	reported	0.0436903	9.77578e-06	8250	Gamma-glutamyl-alpha-lysine levels || GCST90200107	TRUE	reported	FWeIGb	2	TRUE	0.00236467	19.5501
rs3087243	A	G	A	G	-0.0787294	0.127973	0.448751	0.330618	FALSE	FALSE	FALSE	qnmXmO	203874196	0.133414	0.0852714	330690	postherpetic neuralgia	TRUE	reported	0.017803	9.76802e-06	6251	X-24757 levels || GCST90200639	TRUE	reported	QmY4qZ	2	TRUE	0.00311876	19.5501
rs332085	T	C	T	C	0.0688555	0.0527557	0.441169	0.447361	FALSE	FALSE	FALSE	MSmhnB	118654035	0.513617	0.0807629	330690	postherpetic neuralgia	TRUE	reported	0.0155708	9.77551e-06	8246	1-palmitoyl-GPI (16:0) levels || GCST90199810	TRUE	reported	nlOgHa	2	TRUE	0.00236583	19.5501
rs146428387	C	G	C	G	-0.215213	-0.0492801	0.0263799	0.0281753	FALSE	TRUE	FALSE	BP6iHz	88807504	0.839041	0.242616	330690	postherpetic neuralgia	TRUE	reported	0.0486676	9.77405e-06	8242	2-aminobutyrate levels || GCST90200305	TRUE	reported	hoFqgz	2	TRUE	0.00236698	19.5502
rs987672	A	G	A	G	0.0803252	0.0479494	0.626577	0.555042	FALSE	FALSE	FALSE	Us5Eqh	76700598	0.55387	0.0809997	330690	postherpetic neuralgia	TRUE	reported	0.0181639	9.76783e-06	6511	Docosatrienoate (22:3n3) levels || GCST90199710	TRUE	reported	rdFnVi	2	TRUE	0.00299458	19.5502
rs4875227	G	C	G	C	-0.232831	0.0375949	0.0225705	0.0614119	FALSE	TRUE	FALSE	iRS8Vw	6097665	0.824751	0.169776	330690	postherpetic neuralgia	TRUE	reported	0.0526515	9.77369e-06	8163	Gamma-glutamylcitrulline levels || GCST90200185	TRUE	reported	Cg0nM4	2	TRUE	0.00238985	19.5503
rs35155698	C	T	C	T	0.0750576	0.0213344	0.300798	0.319206	FALSE	FALSE	FALSE	n0USCX	895304	0.805143	0.0864804	330690	postherpetic neuralgia	TRUE	reported	0.0169732	9.77406e-06	8137	Theobromine levels || GCST90199644	TRUE	reported	cpeEcp	2	TRUE	0.00239748	19.5504
rs143153815	C	T	C	T	0.26935	-0.224799	0.0187352	0.00631311	FALSE	FALSE	FALSE	pHYezP	117395600	0.660827	0.512339	330690	postherpetic neuralgia	TRUE	reported	0.0609085	9.77014e-06	7206	Glyco-beta-muricholate levels || GCST90200179	TRUE	reported	vNt2nl	2	TRUE	0.00270649	19.5505
rs10276362	A	G	A	G	-0.125123	-0.0972824	0.0785256	0.0542362	FALSE	FALSE	FALSE	2nzNvV	5163631	0.583385	0.177378	330690	postherpetic neuralgia	TRUE	reported	0.0282947	9.77353e-06	8252	Bilirubin degradation product, C17H20N2O5 (1) levels || GCST90200269	TRUE	reported	jODlFU	2	TRUE	0.00236416	19.5505
rs6950910	T	C	T	C	-0.0911829	-0.156769	0.163794	0.134179	FALSE	FALSE	FALSE	nhhsCD	129583834	0.181752	0.117396	330690	postherpetic neuralgia	TRUE	reported	0.0206196	9.77219e-06	8196	Carotene diol (2) levels || GCST90200140	TRUE	reported	zgHk7s	2	TRUE	0.00238029	19.5506
rs141004800	T	C	T	C	0.351546	0.297376	0.00976538	0.0138689	FALSE	FALSE	FALSE	OLvEFI	44986329	0.39157	0.347087	330690	postherpetic neuralgia	TRUE	reported	0.0794966	9.77244e-06	8161	Pipecolate levels || GCST90200294	TRUE	reported	ZxHpu3	2	TRUE	0.00239048	19.5506
rs4663135	C	T	C	T	0.0837071	-0.113533	0.784904	0.773723	FALSE	FALSE	FALSE	J5EFif	234402679	0.238177	0.0962508	330690	postherpetic neuralgia	TRUE	reported	0.018929	9.77159e-06	8151	Threonate levels || GCST90199687	TRUE	reported	gHC0Hd	2	TRUE	0.00239341	19.5507
rs1994519	T	C	T	C	0.0683489	0.0263892	0.545271	0.633024	FALSE	FALSE	FALSE	89WOZo	6320518	0.751235	0.0832435	330690	postherpetic neuralgia	TRUE	reported	0.015456	9.77189e-06	8201	Beta-hydroxyisovalerate levels || GCST90200322	TRUE	reported	AtUZpl	2	TRUE	0.00237885	19.5507
rs6027527	T	C	T	C	-0.0926541	0.108481	0.165171	0.15946	FALSE	FALSE	FALSE	b4cMAd	60337163	0.323096	0.109786	330690	postherpetic neuralgia	TRUE	reported	0.0209522	9.77206e-06	8214	6-bromotryptophan levels || GCST90200201	TRUE	reported	X1RePw	2	TRUE	0.0023751	19.5508
rs2702828	G	A	G	A	0.223316	0.0153504	0.0397727	0.0981	FALSE	FALSE	FALSE	Wd4JTh	6916786	0.910287	0.136235	330690	postherpetic neuralgia	TRUE	reported	0.0504949	9.75423e-06	4867	X-12839 levels || GCST90200518	TRUE	reported	ozGu2D	2	TRUE	0.00400259	19.5509
rs9431700	G	A	G	A	0.305563	-0.193849	0.0204308	0.0177433	FALSE	FALSE	FALSE	ArLDx6	231862532	0.525352	0.305217	330690	postherpetic neuralgia	TRUE	reported	0.0690922	9.75485e-06	4989	Indole-3-carboxylate levels || GCST90199877	TRUE	reported	5mIeeX	2	TRUE	0.00390509	19.551
rs4786957	C	T	C	T	0.0724467	-0.0945247	0.463969	0.546919	FALSE	FALSE	FALSE	nyRo1H	7000761	0.243752	0.0810913	330690	postherpetic neuralgia	TRUE	reported	0.0163825	9.76965e-06	8170	1-(1-enyl-palmitoyl)-GPC (p-16:0) levels || GCST90199899	TRUE	reported	4pkPx7	2	TRUE	0.0023879	19.5511
rs187970821	G	A	G	A	-0.36255	-0.126567	0.0104006	0.0143125	FALSE	FALSE	FALSE	GsNf8A	202289989	0.707193	0.336946	330690	postherpetic neuralgia	TRUE	reported	0.0819826	9.7666e-06	7158	Glycolithocholate levels || GCST90199689	TRUE	reported	0aFIPB	2	TRUE	0.00272468	19.5511
rs3806620	C	A	C	A	0.0774086	0.147059	0.266654	0.251014	FALSE	FALSE	FALSE	GGLEHU	193240357	0.110951	0.0922614	330690	postherpetic neuralgia	TRUE	reported	0.0175045	9.77016e-06	8211	X-12112 levels || GCST90200708	TRUE	reported	RyNxFY	2	TRUE	0.00237602	19.5512
rs883182	G	C	G	C	0.0707888	0.035198	0.336128	0.372007	FALSE	TRUE	FALSE	yLDKrf	7024871	0.672904	0.0833749	330690	postherpetic neuralgia	TRUE	reported	0.0160075	9.76946e-06	8243	3-hydroxyoctanoylcarnitine (2) levels || GCST90200278	TRUE	reported	IuzgrP	2	TRUE	0.00236683	19.5513
rs148350547	T	G	T	G	0.281403	-0.257453	0.0209059	0.0544818	FALSE	FALSE	FALSE	uYfzKd	232936699	0.151258	0.179397	330690	postherpetic neuralgia	TRUE	reported	0.0636306	9.75864e-06	5897	2-methoxyresorcinol sulfate levels || GCST90199987	TRUE	reported	9Kt4Qv	2	TRUE	0.00330565	19.5514
rs593183	G	A	G	A	-0.0719461	-0.0211052	0.478464	0.566141	FALSE	FALSE	FALSE	qv8fav	239835578	0.795151	0.0812902	330690	postherpetic neuralgia	TRUE	reported	0.0162688	9.76327e-06	6992	X-26109 levels || GCST90200671	TRUE	reported	QbMZc5	2	TRUE	0.00278926	19.5515
rs145246055	G	A	G	A	0.345439	0.103022	0.0093674	0.0303849	FALSE	FALSE	FALSE	loPYEq	22880282	0.663505	0.236789	330690	postherpetic neuralgia	TRUE	reported	0.0781139	9.76807e-06	8235	Tryptophan levels || GCST90200441	TRUE	reported	eCpP3s	2	TRUE	0.00236915	19.5515
rs12327341	C	T	C	T	0.094327	0.0478667	0.155052	0.130118	FALSE	FALSE	FALSE	p6HE1o	50018419	0.689939	0.119986	330690	postherpetic neuralgia	TRUE	reported	0.0213296	9.76322e-06	6975	X-24334 levels || GCST90200633	TRUE	reported	MAQOXr	2	TRUE	0.00279606	19.5516
rs148769396	A	G	A	G	0.233356	0.0253299	0.0165486	0.0204286	FALSE	FALSE	FALSE	MQ5weD	63696057	0.930424	0.290111	330690	postherpetic neuralgia	TRUE	reported	0.0527685	9.76712e-06	8228	DHEAS levels || GCST90199673	TRUE	reported	GrZOQ6	2	TRUE	0.00237117	19.5516
rs141436484	G	A	G	A	0.103829	0.238607	0.119499	0.0792603	FALSE	FALSE	FALSE	ZTWWU8	78081794	0.106597	0.147865	330690	postherpetic neuralgia	TRUE	reported	0.0234787	9.76735e-06	8272	Stearate (18:0) levels || GCST90200390	TRUE	reported	cxP7ET	2	TRUE	0.00235859	19.5517
rs56208992	C	T	C	T	0.105327	0.0118223	0.119832	0.11212	FALSE	FALSE	FALSE	LoAu5U	39944623	0.926329	0.127857	330690	postherpetic neuralgia	TRUE	reported	0.0238174	9.76803e-06	8245	Phosphocholine levels || GCST90200363	TRUE	reported	j75IOT	2	TRUE	0.00236631	19.5517
rs9946088	T	C	T	C	0.155728	-0.1996	0.0518576	0.0627559	FALSE	FALSE	FALSE	lOpZiE	68155484	0.233756	0.167627	330690	postherpetic neuralgia	TRUE	reported	0.0352142	9.76544e-06	7763	X-12283 levels || GCST90200479	TRUE	reported	sn9qMr	2	TRUE	0.0025129	19.5518
rs13238458	A	G	A	G	0.132235	0.267277	0.0702811	0.0731047	FALSE	FALSE	FALSE	YijLio	87881104	0.0814442	0.153399	330690	postherpetic neuralgia	TRUE	reported	0.0299019	9.76565e-06	8225	1-oleoylglycerol (18:1) levels || GCST90199676	TRUE	reported	hupwy2	2	TRUE	0.00237207	19.5519
rs149128587	G	A	G	A	-0.360883	-0.345444	0.00911315	0.00925429	FALSE	FALSE	FALSE	yzpa9I	118890163	0.40207	0.412259	330690	postherpetic neuralgia	TRUE	reported	0.0816054	9.76603e-06	8265	N6,N6-dimethyllysine levels || GCST90200696	TRUE	reported	07InNI	2	TRUE	0.00236062	19.5519
rs3745647	C	T	C	T	0.174778	0.397787	0.0367923	0.0154565	FALSE	FALSE	FALSE	4zEIeY	12891570	0.22843	0.330275	330690	postherpetic neuralgia	TRUE	reported	0.039522	9.76571e-06	8266	Cerotoylcarnitine (C26) levels || GCST90200136	TRUE	reported	dG7o6i	2	TRUE	0.00236034	19.552
rs117683601	T	C	T	C	-0.298951	0.232588	0.0137566	0.0179055	FALSE	FALSE	FALSE	6DfpvD	48838937	0.449519	0.307567	330690	postherpetic neuralgia	TRUE	reported	0.0676001	9.76317e-06	7679	X-11849 levels || GCST90200464	TRUE	reported	dgfmj7	2	TRUE	0.00254036	19.552
rs77965882	T	C	T	C	-0.278715	-0.0178831	0.0172698	0.00515759	FALSE	FALSE	FALSE	PhUigX	94427621	0.975242	0.576232	330690	postherpetic neuralgia	TRUE	reported	0.0630239	9.76277e-06	7429	Sphinganine levels || GCST90200374	TRUE	reported	pyIG6d	2	TRUE	0.00262566	19.5521
rs13428235	A	G	A	G	-0.0777951	-0.0282531	0.226707	0.207065	FALSE	FALSE	FALSE	ZZpWDD	73406302	0.774672	0.0986946	330690	postherpetic neuralgia	TRUE	reported	0.0175915	9.76468e-06	8233	Dimethylarginine (sdma + adma) levels || GCST90199832	TRUE	reported	zf6ycc	2	TRUE	0.00236979	19.5521
rs943329	G	T	G	T	0.064315	-0.151142	0.484988	0.505168	FALSE	FALSE	FALSE	hgz0f4	17980946	0.0588369	0.0799942	330690	postherpetic neuralgia	TRUE	reported	0.0145433	9.76548e-06	8262	Aconitate [cis or trans] levels || GCST90199745	TRUE	reported	zndPTS	2	TRUE	0.00236149	19.5521
rs117576452	T	C	T	C	0.182005	0.058683	0.0449002	0.0535779	FALSE	FALSE	FALSE	St63bk	33861445	0.744691	0.180204	330690	postherpetic neuralgia	TRUE	reported	0.0411546	9.75752e-06	6455	X-24531 levels || GCST90200637	TRUE	reported	MEWiq9	2	TRUE	0.00302078	19.5522
rs1965791	C	G	C	G	0.0937354	-0.0264446	0.849376	0.822569	FALSE	TRUE	FALSE	oeuVOi	222231990	0.800459	0.104626	330690	postherpetic neuralgia	TRUE	reported	0.0211959	9.76412e-06	8236	N-acetyl-isoputreanine levels || GCST90200195	TRUE	reported	z7OjqR	2	TRUE	0.00236896	19.5523
rs117210930	G	C	G	C	0.199642	-0.0948931	0.0312539	0.0350511	FALSE	TRUE	FALSE	ihjiIm	121522673	0.664323	0.218671	330690	postherpetic neuralgia	TRUE	reported	0.0451437	9.76203e-06	7997	X-25520 levels || GCST90200668	TRUE	reported	YRX4hz	2	TRUE	0.00243962	19.5524
rs1031548	C	T	C	T	-0.0733749	-0.10644	0.308057	0.275603	FALSE	FALSE	FALSE	haGhOn	135423945	0.236289	0.0898747	330690	postherpetic neuralgia	TRUE	reported	0.0165918	9.7628e-06	8229	6-hydroxyindole sulfate levels || GCST90200002	TRUE	reported	0mTmBs	2	TRUE	0.00237099	19.5525
rs3009934	G	T	G	T	0.0755494	-0.0102782	0.29879	0.337782	FALSE	FALSE	FALSE	smjqui	214127980	0.903828	0.0850652	330690	postherpetic neuralgia	TRUE	reported	0.0170835	9.76225e-06	8231	X-12844 levels || GCST90200523	TRUE	reported	NRE4DO	2	TRUE	0.00237042	19.5525
rs112131940	C	T	C	T	-0.25946	0.268096	0.0171954	0.0168857	FALSE	FALSE	FALSE	Q6FsTT	131397047	0.396435	0.316149	330690	postherpetic neuralgia	TRUE	reported	0.0586699	9.76281e-06	8292	3-Hydroxybutyrate levels || GCST90200367	TRUE	reported	NEEWsi	2	TRUE	0.00235303	19.5526
rs10484239	A	C	A	C	-0.0995396	0.138849	0.134532	0.139699	FALSE	FALSE	FALSE	Rpn44u	43858346	0.230823	0.115878	330690	postherpetic neuralgia	TRUE	reported	0.0225081	9.76118e-06	8257	1-palmitoyl-2-arachidonoyl-GPE (16:0/20:4) levels || GCST90200054	TRUE	reported	M7xIhx	2	TRUE	0.002363	19.5528
rs3765698	C	T	C	T	0.127883	-0.0491468	0.0774948	0.0610226	FALSE	FALSE	FALSE	mNqxAC	3670994	0.768624	0.167066	330690	postherpetic neuralgia	TRUE	reported	0.0289171	9.7603e-06	8243	10-undecenoate (11:1n1) levels || GCST90199716	TRUE	reported	FtgsBa	2	TRUE	0.00236702	19.5529
rs796273	C	T	C	T	-0.0783237	-0.134054	0.217842	0.218981	FALSE	FALSE	FALSE	byQWFC	208156901	0.166321	0.0968511	330690	postherpetic neuralgia	TRUE	reported	0.0177106	9.76064e-06	8220	N-acetyl-L-alanine levels || GCST90200303	TRUE	reported	tKQ0N2	2	TRUE	0.00237365	19.553
rs2995895	T	C	T	C	0.0867906	-0.00488585	0.79539	0.759096	FALSE	FALSE	FALSE	tcIJfq	28923223	0.958509	0.093915	330690	postherpetic neuralgia	TRUE	reported	0.019625	9.75832e-06	7801	X-21310 levels || GCST90200574	TRUE	reported	fhmY4p	2	TRUE	0.00250085	19.5531
rs75148159	A	G	A	G	0.247008	0.00744678	0.0185821	0.0108971	FALSE	FALSE	FALSE	h0KxlO	237366589	0.984692	0.388106	330690	postherpetic neuralgia	TRUE	reported	0.0558535	9.76007e-06	8253	Bilirubin degradation product, C17H18N2O4 (3) levels || GCST90200703	TRUE	reported	xN4alh	2	TRUE	0.00236418	19.5531
rs28617425	G	C	G	C	0.0750966	-0.0496814	0.276473	0.229681	FALSE	TRUE	FALSE	PGGlQU	25310156	0.602716	0.0954497	330690	postherpetic neuralgia	TRUE	reported	0.0169808	9.75956e-06	8153	Cortisone levels || GCST90200360	TRUE	reported	NLbfuT	2	TRUE	0.00239313	19.5532
rs6952103	T	C	T	C	0.148376	-0.0525394	0.0810051	0.0654337	FALSE	FALSE	FALSE	QcZ8aB	83556423	0.743668	0.160671	330690	postherpetic neuralgia	TRUE	reported	0.033549	9.74945e-06	5882	Furaneol sulfate levels || GCST90200097	TRUE	reported	VVrJSc	2	TRUE	0.00331437	19.5533
rs75757123	T	C	T	C	0.0973732	0.0452573	0.095733	0.0572164	FALSE	FALSE	FALSE	w7xsmt	121952216	0.792215	0.171796	330690	postherpetic neuralgia	TRUE	reported	0.0220179	9.75885e-06	8233	Pregnenetriol sulfate levels || GCST90200241	TRUE	reported	DLMW0d	2	TRUE	0.00236995	19.5534
rs2637692	T	C	T	C	0.11271	-0.00157642	0.0892967	0.0356862	FALSE	FALSE	FALSE	Zbouip	38594983	0.994303	0.220763	330690	postherpetic neuralgia	TRUE	reported	0.0254858	9.75838e-06	8160	X-24728 levels || GCST90200644	TRUE	reported	QSH8Rl	2	TRUE	0.0023911	19.5534
rs12354542	C	T	C	T	-0.152918	-0.240094	0.0511393	0.0596709	FALSE	FALSE	FALSE	voCTid	109553005	0.157215	0.169738	330690	postherpetic neuralgia	TRUE	reported	0.0345773	9.75677e-06	7896	X-12906 levels || GCST90200511	TRUE	reported	nHwEuw	2	TRUE	0.00247089	19.5535
rs509776	G	T	G	T	0.101846	-0.0938547	0.181396	0.173062	FALSE	FALSE	FALSE	12o7k4	29173909	0.377596	0.106371	330690	postherpetic neuralgia	TRUE	reported	0.0230282	9.75005e-06	6233	Delta-CEHC levels || GCST90200202	TRUE	reported	ts2i9O	2	TRUE	0.00312831	19.5537
rs4879667	T	C	T	C	-0.133003	0.0070124	0.929552	0.95148	FALSE	FALSE	FALSE	aUaOxA	33174466	0.970161	0.187463	330690	postherpetic neuralgia	TRUE	reported	0.0300741	9.75561e-06	8250	N-acetylglycine levels || GCST90199688	TRUE	reported	ABQYga	2	TRUE	0.00236513	19.5539
rs7807703	T	A	T	A	-0.211502	0.055295	0.973063	0.973307	FALSE	TRUE	FALSE	LrJhC3	158434833	0.822424	0.246381	330690	postherpetic neuralgia	TRUE	reported	0.0478237	9.7553e-06	8178	2-aminooctanoate levels || GCST90199937	TRUE	reported	WdSh1t	2	TRUE	0.00238593	19.554
rs4877406	T	C	T	C	-0.0816488	-0.0213275	0.26482	0.296708	FALSE	FALSE	FALSE	zG68vl	88145890	0.808728	0.0881058	330690	postherpetic neuralgia	TRUE	reported	0.0184617	9.75238e-06	7295	X-11852 levels || GCST90200467	TRUE	reported	HeTSTG	2	TRUE	0.00267404	19.5541
rs145528960	A	G	A	G	0.181138	0.187253	0.0568845	0.0308402	FALSE	FALSE	FALSE	ki5PnI	229112617	0.421986	0.233197	330690	postherpetic neuralgia	TRUE	reported	0.0409553	9.74187e-06	5371	3-hydroxyphenylacetoylglutamine levels || GCST90200162	TRUE	reported	FtkOtl	2	TRUE	0.00362882	19.5541
rs115966553	A	C	A	C	-0.336599	-0.359181	0.00997796	0.00270164	FALSE	FALSE	FALSE	DMOyO2	120782443	0.653338	0.799728	330690	postherpetic neuralgia	TRUE	reported	0.0761096	9.75393e-06	8177	N-methyl-2-pyridone-5-carboxamide levels || GCST90199778	TRUE	reported	3YU9Z9	2	TRUE	0.00238625	19.5542
rs145065626	G	A	G	A	-0.577573	1.29947	0.00371045	0.000787083	FALSE	FALSE	FALSE	qJgvxf	25046978	0.391301	1.51584	330690	postherpetic neuralgia	TRUE	reported	0.130596	9.75241e-06	7705	Sulfate of piperine metabolite C16H19NO3 (3) levels || GCST90200209	TRUE	reported	ZMFjcH	2	TRUE	0.0025321	19.5543
rs149153109	G	A	G	A	0.350829	-1.04903	0.0121193	0.00295436	FALSE	FALSE	FALSE	hfdTn6	57453608	0.163024	0.752009	330690	postherpetic neuralgia	TRUE	reported	0.0793242	9.74639e-06	6305	Gamma-CEHC glucuronide levels || GCST90199941	TRUE	reported	QApvxS	2	TRUE	0.00309278	19.5543
rs76683466	T	C	T	C	-0.156926	-0.500966	0.047164	0.0284286	FALSE	FALSE	FALSE	DCiQtb	154747658	0.0404334	0.244458	330690	postherpetic neuralgia	TRUE	reported	0.0354827	9.75159e-06	8179	Gamma-glutamylvaline levels || GCST90199703	TRUE	reported	6VZESQ	2	TRUE	0.00238572	19.5547
rs145541747	T	C	T	C	0.239023	0.0745475	0.0199562	0.0204905	FALSE	FALSE	FALSE	M39Kl8	81001845	0.793666	0.28502	330690	postherpetic neuralgia	TRUE	reported	0.0540456	9.75107e-06	8267	Sphingomyelin (d18:1/24:1, d18:2/24:0) levels || GCST90199972	TRUE	reported	bFXelc	2	TRUE	0.00236039	19.5548
rs2188492	G	C	G	C	-0.0788952	-0.000689006	0.2467	0.229715	FALSE	TRUE	FALSE	DbwyBr	104362734	0.994227	0.0952247	330690	postherpetic neuralgia	TRUE	reported	0.017839	9.75095e-06	8198	X-18886 levels || GCST90200551	TRUE	reported	toh6Ua	2	TRUE	0.00238022	19.5548
rs10791293	C	A	C	A	0.0931491	-0.128216	0.59959	0.550066	FALSE	FALSE	FALSE	NkQrNT	133583300	0.114846	0.0813151	330690	postherpetic neuralgia	TRUE	reported	0.0210602	9.73388e-06	4897	X-21312 levels || GCST90200577	TRUE	reported	LJpO9e	2	TRUE	0.00397897	19.5549
rs186372130	G	A	G	A	0.356538	-0.0209523	0.0110949	0.0303882	FALSE	FALSE	FALSE	3TVvC0	132769262	0.929423	0.23656	330690	postherpetic neuralgia	TRUE	reported	0.0806149	9.74648e-06	6897	3-acetylphenol sulfate levels || GCST90199946	TRUE	reported	lQz01W	2	TRUE	0.00282807	19.5549
rs145896206	T	C	T	C	0.133485	-0.221121	0.0616096	0.0936753	FALSE	FALSE	FALSE	mDsQpQ	16069954	0.108895	0.137927	330690	postherpetic neuralgia	TRUE	reported	0.0301823	9.75141e-06	8258	3-methoxytyrosine levels || GCST90200328	TRUE	reported	PablRJ	2	TRUE	0.00236297	19.5549
rs142274824	T	C	T	C	-0.331421	-0.121312	0.00816675	0.010264	FALSE	FALSE	FALSE	vvQKoX	34569398	0.763054	0.402395	330690	postherpetic neuralgia	TRUE	reported	0.0749373	9.75021e-06	8229	Androstenediol (3beta,17beta) monosulfate (1) levels || GCST90199872	TRUE	reported	RIM3jZ	2	TRUE	0.0023713	19.555
rs35188503	A	G	A	G	-0.290683	-0.120964	0.0146699	0.0417361	FALSE	FALSE	FALSE	CCHiEy	3679666	0.565421	0.210443	330690	postherpetic neuralgia	TRUE	reported	0.065726	9.74961e-06	8226	Beta-citrylglutamate levels || GCST90199911	TRUE	reported	xbEaUR	2	TRUE	0.00237216	19.5551
rs61729129	T	C	T	C	-0.257799	0.247853	0.0210108	0.0152138	FALSE	FALSE	FALSE	glOuij	38162322	0.448009	0.326665	330690	postherpetic neuralgia	TRUE	reported	0.0582893	9.74537e-06	7100	Isovalerylglycine levels || GCST90199785	TRUE	reported	w1ovVe	2	TRUE	0.00274746	19.5552
rs9823785	A	G	A	G	-0.0734514	0.0121717	0.316741	0.360838	FALSE	FALSE	FALSE	eOnGzk	141342596	0.884391	0.083709	330690	postherpetic neuralgia	TRUE	reported	0.0166079	9.74799e-06	8231	Nonadecanoate (19:0) levels || GCST90200451	TRUE	reported	5C2jC4	2	TRUE	0.00237076	19.5553
rs11592288	A	G	A	G	0.077833	-0.0763457	0.26153	0.287262	FALSE	FALSE	FALSE	7qSDWQ	123550983	0.391128	0.0890252	330690	postherpetic neuralgia	TRUE	reported	0.0175985	9.74657e-06	7857	Tetradecadienedioate (C14:2-DC) levels || GCST90200239	TRUE	reported	YppO7y	2	TRUE	0.00248336	19.5554
rs2240760	G	A	G	A	-0.0764494	-0.146038	0.280577	0.330958	FALSE	FALSE	FALSE	aL1Wk7	4685185	0.086272	0.0851334	330690	postherpetic neuralgia	TRUE	reported	0.0172857	9.74756e-06	8230	1-palmitoyl-2-linoleoyl-gpc (16:0/18:2) levels || GCST90200330	TRUE	reported	quRgo2	2	TRUE	0.00237106	19.5555
rs141485148	G	A	G	A	-0.554377	-0.0667314	0.0038424	0.0604391	FALSE	FALSE	FALSE	LNjrYI	131864380	0.695578	0.170539	330690	postherpetic neuralgia	TRUE	reported	0.125348	9.74706e-06	8226	X-21383 levels || GCST90200591	TRUE	reported	Kctl1i	2	TRUE	0.00237222	19.5555
rs34962409	T	A	T	A	-0.0677001	-0.00489435	0.6	0.645231	FALSE	TRUE	FALSE	Ay3XHZ	14989265	0.953909	0.0846796	330690	postherpetic neuralgia	TRUE	reported	0.0153074	9.74776e-06	8263	Gamma-glutamylglycine levels || GCST90199741	TRUE	reported	BFSVBi	2	TRUE	0.00236163	19.5556
rs383203	A	C	A	C	0.0816444	0.128573	0.260832	0.234048	FALSE	FALSE	FALSE	IuacgP	77223374	0.176073	0.0950319	330690	postherpetic neuralgia	TRUE	reported	0.0184599	9.7426e-06	7071	X-16087 levels || GCST90200537	TRUE	reported	ANKev0	2	TRUE	0.00275876	19.5556
rs12259374	C	A	C	A	0.0954815	0.0998254	0.154218	0.0940031	FALSE	FALSE	FALSE	220AUD	123399123	0.470891	0.138448	330690	postherpetic neuralgia	TRUE	reported	0.0215886	9.74432e-06	7543	3-ureidopropionate levels || GCST90200283	TRUE	reported	md7dD9	2	TRUE	0.00258655	19.5557
rs7173135	G	T	G	T	-0.0705154	-0.0164635	0.359606	0.346862	FALSE	FALSE	FALSE	FF9CuF	59016939	0.845315	0.0843853	330690	postherpetic neuralgia	TRUE	reported	0.0159438	9.74558e-06	8242	N6-acetyllysine levels || GCST90199826	TRUE	reported	kQkiRc	2	TRUE	0.00236768	19.5559
rs598782	T	C	T	C	0.0844648	0.0828412	0.188156	0.171987	FALSE	FALSE	FALSE	jvIJDx	202603468	0.437927	0.106796	330690	postherpetic neuralgia	TRUE	reported	0.0190978	9.74483e-06	8203	X-21364 levels || GCST90200566	TRUE	reported	xk17XN	2	TRUE	0.00237891	19.556
rs116868636	T	C	T	C	-0.218152	-0.0765078	0.0234087	0.0253585	FALSE	FALSE	FALSE	dWF6eY	98631286	0.76199	0.25261	330690	postherpetic neuralgia	TRUE	reported	0.0493248	9.74447e-06	8182	Androsterone sulfate levels || GCST90200674	TRUE	reported	7fy6qB	2	TRUE	0.00238502	19.5561
rs143190420	A	G	A	G	-0.420189	-0.383438	0.0106468	0.00490795	FALSE	FALSE	FALSE	DJqj5h	207455728	0.499563	0.567907	330690	postherpetic neuralgia	TRUE	reported	0.0949985	9.72872e-06	4986	X-24795 levels || GCST90200642	TRUE	reported	jIKrQV	2	TRUE	0.00390843	19.5561
rs13018589	C	T	C	T	0.0894103	0.0237947	0.829261	0.73116	FALSE	FALSE	FALSE	E2r2OA	18828510	0.794337	0.0912782	330690	postherpetic neuralgia	TRUE	reported	0.0202159	9.74417e-06	8252	Trans-4-hydroxyproline levels || GCST90200292	TRUE	reported	ndM0gS	2	TRUE	0.00236484	19.5562
rs76858727	A	G	A	G	-0.11389	-0.0756883	0.0973986	0.0872075	FALSE	FALSE	FALSE	imRYkh	14268196	0.596192	0.142839	330690	postherpetic neuralgia	TRUE	reported	0.0257507	9.74396e-06	8215	X-23680 levels || GCST90200613	TRUE	reported	OIwhkv	2	TRUE	0.00237549	19.5563
rs7803343	A	G	A	G	-0.072896	-0.178933	0.710619	0.72777	FALSE	FALSE	FALSE	HDQQgn	10226349	0.0466079	0.089923	330690	postherpetic neuralgia	TRUE	reported	0.0164819	9.74368e-06	8277	10-nonadecenoate (19:1n9) levels || GCST90199728	TRUE	reported	wXF1Dp	2	TRUE	0.00235773	19.5564
rs76260755	T	C	T	C	-0.113035	0.0679576	0.110017	0.0931735	FALSE	FALSE	FALSE	Ezrcme	2566507	0.626485	0.139635	330690	postherpetic neuralgia	TRUE	reported	0.0255573	9.74343e-06	8153	Indolepropionate levels || GCST90199686	TRUE	reported	CrBV1t	2	TRUE	0.00239352	19.5564
rs146712130	A	T	A	T	-0.378122	-1.18824	0.00766517	0.000442782	FALSE	TRUE	FALSE	u3pLBN	61468442	0.572432	2.10504	330690	postherpetic neuralgia	TRUE	reported	0.0854937	9.74293e-06	8262	Acetylcarnitine levels (Biocrates platform) || GCST90199669	TRUE	reported	r4K9iG	2	TRUE	0.00236202	19.5565
rs74550359	A	G	A	G	0.252947	0.418118	0.0189029	0.0152688	FALSE	FALSE	FALSE	09vPjh	42037082	0.209306	0.333036	330690	postherpetic neuralgia	TRUE	reported	0.0571912	9.74175e-06	8124	Taurolithocholate 3-sulfate levels || GCST90199809	TRUE	reported	05NcEN	2	TRUE	0.00240207	19.5566
rs10786430	C	A	C	A	0.131364	0.0872744	0.934923	0.949935	FALSE	FALSE	FALSE	OSqosA	98508110	0.633614	0.183101	330690	postherpetic neuralgia	TRUE	reported	0.0297011	9.7391e-06	7731	Gulonate levels || GCST90199797	TRUE	reported	dNdUfA	2	TRUE	0.00252391	19.5567
rs10505957	G	T	G	T	0.101416	0.112022	0.137766	0.127009	FALSE	FALSE	FALSE	58PIKC	25008930	0.354568	0.121005	330690	postherpetic neuralgia	TRUE	reported	0.02293	9.73986e-06	7950	1,7-dimethyluric acid levels || GCST90199756	TRUE	reported	Sz1etK	2	TRUE	0.00245454	19.5567
rs72845741	C	T	C	T	0.136709	-0.0337624	0.0636908	0.0357615	FALSE	FALSE	FALSE	QPGKNl	2336664	0.878224	0.220351	330690	postherpetic neuralgia	TRUE	reported	0.0309098	9.74154e-06	8217	Plasma lactate levels || GCST90200408	TRUE	reported	yC08ql	2	TRUE	0.00237496	19.5567
rs9390185	G	T	G	T	0.102925	-0.193704	0.119074	0.0961446	FALSE	FALSE	FALSE	sySn7q	144659415	0.157905	0.137169	330690	postherpetic neuralgia	TRUE	reported	0.0232712	9.73962e-06	8041	X-17357 levels || GCST90200550	TRUE	reported	maqCZz	2	TRUE	0.00242683	19.5567
rs2547002	A	C	A	C	0.0654577	-0.013405	0.505919	0.48448	FALSE	FALSE	FALSE	I7DDH6	145225668	0.86841	0.0809093	330690	postherpetic neuralgia	TRUE	reported	0.0147998	9.73947e-06	7772	Pregnenolone sulfate levels || GCST90199873	TRUE	reported	o8Krhx	2	TRUE	0.00251064	19.5568
rs2619994	C	T	C	T	-0.141857	-0.0905083	0.05932	0.0918504	FALSE	FALSE	FALSE	APBJgG	73705723	0.514677	0.138908	330690	postherpetic neuralgia	TRUE	reported	0.0320736	9.74043e-06	8225	Decanoylcarnitine (C10) levels || GCST90199722	TRUE	reported	F6GWaZ	2	TRUE	0.00237268	19.5569
rs4765458	T	C	T	C	0.0755021	0.0453673	0.277438	0.283849	FALSE	FALSE	FALSE	sABRqw	126780340	0.610467	0.0890589	330690	postherpetic neuralgia	TRUE	reported	0.0170708	9.73976e-06	8195	X-25343 levels || GCST90200666	TRUE	reported	E29f9L	2	TRUE	0.00238136	19.5571
rs138885390	C	A	C	A	0.274441	0.321149	0.0149309	0.0235953	FALSE	FALSE	FALSE	JbAA7Q	5570279	0.228407	0.26663	330690	postherpetic neuralgia	TRUE	reported	0.0620503	9.73963e-06	8229	O-sulfo-l-tyrosine levels || GCST90199959	TRUE	reported	8h2zEg	2	TRUE	0.00237155	19.5571
rs12612463	T	C	T	C	0.0734952	0.0824039	0.312404	0.341134	FALSE	FALSE	FALSE	3CvKja	45142789	0.330878	0.0847474	330690	postherpetic neuralgia	TRUE	reported	0.016617	9.73883e-06	8241	X-24585 levels || GCST90200648	TRUE	reported	L0z8KQ	2	TRUE	0.00236812	19.5572
rs9362595	T	G	T	G	0.0783977	-0.0353695	0.447689	0.518447	FALSE	FALSE	FALSE	m72nsO	88977126	0.660932	0.080637	330690	postherpetic neuralgia	TRUE	reported	0.0177247	9.7305e-06	6246	X-12818 levels || GCST90200505	TRUE	reported	aNWEL8	2	TRUE	0.0031224	19.5573
rs142466161	A	G	A	G	-0.326607	-0.17294	0.00810284	0.0548026	FALSE	FALSE	FALSE	ZnBVJa	5352292	0.330242	0.177624	330690	postherpetic neuralgia	TRUE	reported	0.0738444	9.73853e-06	8239	Creatinine levels || GCST90200366	TRUE	reported	VW0g2X	2	TRUE	0.00236871	19.5574
rs1319737	C	T	C	T	-0.0878713	-0.0353711	0.184707	0.16342	FALSE	FALSE	FALSE	W8THtc	174159317	0.745734	0.10908	330690	postherpetic neuralgia	TRUE	reported	0.0198672	9.73665e-06	8244	X-19141 levels || GCST90200711	TRUE	reported	4hGAu9	2	TRUE	0.0023673	19.5576
rs1025483	C	A	C	A	0.0705567	0.0806666	0.613799	0.521234	FALSE	FALSE	FALSE	vxTx0Q	167502348	0.31784	0.0807549	330690	postherpetic neuralgia	TRUE	reported	0.0159524	9.73618e-06	8232	X-21736 levels || GCST90200584	TRUE	reported	9sfh0A	2	TRUE	0.00237076	19.5578
rs75198642	T	G	T	G	-0.125365	0.319863	0.07536	0.0237894	FALSE	FALSE	FALSE	YFyg5q	89354866	0.223384	0.262704	330690	postherpetic neuralgia	TRUE	reported	0.0283442	9.73666e-06	8269	Palmitate (16:0) levels || GCST90200397	TRUE	reported	7XiUgh	2	TRUE	0.00236018	19.5578
rs8058610	T	C	T	C	0.0709291	0.00712716	0.604255	0.553787	FALSE	FALSE	FALSE	6LxhQn	23702074	0.929937	0.08106	330690	postherpetic neuralgia	TRUE	reported	0.0160366	9.73619e-06	8279	1-linoleoyl-GPE (18:2) levels || GCST90199793	TRUE	reported	ZP7INO	2	TRUE	0.00235734	19.5578
rs315813	A	G	A	G	0.133561	0.0315768	0.086326	0.0675521	FALSE	FALSE	FALSE	F8P8KD	170327129	0.84305	0.159484	330690	postherpetic neuralgia	TRUE	reported	0.0301962	9.7295e-06	6534	X-12407 levels || GCST90200489	TRUE	reported	sQ7xtd	2	TRUE	0.00298523	19.5579
rs142218650	T	G	T	G	0.223503	-0.00948727	0.0270177	0.022488	FALSE	FALSE	FALSE	75YfyK	208742189	0.972784	0.278083	330690	postherpetic neuralgia	TRUE	reported	0.0505314	9.73169e-06	7315	O-cresol sulfate levels || GCST90199823	TRUE	reported	v5hJ3b	2	TRUE	0.00266729	19.558
rs145980512	A	G	A	G	0.159269	-0.0296842	0.0595104	0.0779475	FALSE	FALSE	FALSE	7DFZ94	153012701	0.842553	0.149446	330690	postherpetic neuralgia	TRUE	reported	0.036008	9.72758e-06	6253	2-butenoylglycine levels || GCST90200152	TRUE	reported	gDuuVR	2	TRUE	0.00311903	19.5581
rs117822407	T	C	T	C	0.284971	-0.0874529	0.0193143	0.0552741	FALSE	FALSE	FALSE	2EENuV	25272089	0.624436	0.178631	330690	postherpetic neuralgia	TRUE	reported	0.064427	9.72674e-06	6257	Flavin adenine dinucleotide (FAD) levels || GCST90200376	TRUE	reported	oprbFs	2	TRUE	0.00311705	19.5581
rs56169840	T	G	T	G	-0.181515	0.135391	0.0363858	0.0280811	FALSE	FALSE	FALSE	p6HE1o	160910884	0.578059	0.243411	330690	postherpetic neuralgia	TRUE	reported	0.0410379	9.72886e-06	6975	X-24334 levels || GCST90200633	TRUE	reported	MAQOXr	2	TRUE	0.00279701	19.5583
rs11702737	C	T	C	T	-0.0793689	-0.0918409	0.737722	0.682823	FALSE	FALSE	FALSE	8bNmZh	18159565	0.28982	0.0867637	330690	postherpetic neuralgia	TRUE	reported	0.0179445	9.73316e-06	8262	1-linoleoyl-gpc (18:2) levels || GCST90199742	TRUE	reported	bgGvEo	2	TRUE	0.00236225	19.5584
rs79368923	C	G	C	G	0.359703	0.903823	0.0105658	0.00191453	FALSE	TRUE	FALSE	lxbXdd	174843813	0.35836	0.984028	330690	postherpetic neuralgia	TRUE	reported	0.0813237	9.72965e-06	7229	N-formylphenylalanine levels || GCST90199980	TRUE	reported	isrGOa	2	TRUE	0.00269899	19.5584
rs279223	G	T	G	T	-0.150127	-0.256259	0.0578065	0.0249164	FALSE	FALSE	FALSE	XQDXRy	11880823	0.318412	0.256842	330690	postherpetic neuralgia	TRUE	reported	0.0339419	9.73124e-06	7790	X-12847 levels || GCST90200516	TRUE	reported	84L29g	2	TRUE	0.00250506	19.5584
rs185717944	C	T	C	T	0.292572	-0.214406	0.0134277	0.0595745	FALSE	FALSE	FALSE	mpVaFA	63630484	0.210951	0.171394	330690	postherpetic neuralgia	TRUE	reported	0.0661473	9.73254e-06	8213	Iminodiacetate (IDA) levels || GCST90199670	TRUE	reported	bvMNeM	2	TRUE	0.00237633	19.5585
rs143909800	G	A	G	A	0.325157	-0.343563	0.0107785	0.00730435	FALSE	FALSE	FALSE	647v6R	12026197	0.467555	0.472925	330690	postherpetic neuralgia	TRUE	reported	0.0735143	9.73225e-06	8173	Cis-4-decenoate (10:1n6) levels || GCST90199893	TRUE	reported	ZAaOKu	2	TRUE	0.00238794	19.5585
rs72933650	T	C	T	C	0.132911	-0.166136	0.0722807	0.079509	FALSE	FALSE	FALSE	YnhJ5A	105879701	0.272123	0.151282	330690	postherpetic neuralgia	TRUE	reported	0.0300497	9.73273e-06	8256	Imidazole lactate levels || GCST90199639	TRUE	reported	FPLNFk	2	TRUE	0.00236398	19.5585
rs10509168	C	T	C	T	0.0668528	0.0438237	0.528999	0.489985	FALSE	FALSE	FALSE	xSmqtE	62498069	0.58454	0.0801508	330690	postherpetic neuralgia	TRUE	reported	0.0151146	9.73077e-06	8089	Ascorbic acid 2-sulfate levels || GCST90200094	TRUE	reported	1zOsjc	2	TRUE	0.00241269	19.5586
rs143292073	G	A	G	A	-0.139694	-0.122112	0.059638	0.11398	FALSE	FALSE	FALSE	ykyO1n	22030339	0.333905	0.126374	330690	postherpetic neuralgia	TRUE	reported	0.031583	9.73095e-06	8257	Plasma free proline levels || GCST90200411	TRUE	reported	edSQPH	2	TRUE	0.00236373	19.5589
rs9972236	T	C	T	C	-0.101893	0.0463538	0.138972	0.179475	FALSE	FALSE	FALSE	ifwSjL	94104994	0.659842	0.105318	330690	postherpetic neuralgia	TRUE	reported	0.0230363	9.72747e-06	7591	N-oleoylserine levels || GCST90200099	TRUE	reported	Ac0kLp	2	TRUE	0.00257067	19.5591
rs7514305	T	G	T	G	-0.0686727	-0.191196	0.633689	0.636813	FALSE	FALSE	FALSE	ZZpWDD	210624099	0.0225082	0.0837958	330690	postherpetic neuralgia	TRUE	reported	0.0155259	9.72931e-06	8233	Dimethylarginine (sdma + adma) levels || GCST90199832	TRUE	reported	zf6ycc	2	TRUE	0.00237064	19.5591
rs11179614	A	G	A	G	-0.116231	0.0949642	0.0851412	0.0762729	FALSE	FALSE	FALSE	u8rCqI	73351732	0.530316	0.151332	330690	postherpetic neuralgia	TRUE	reported	0.0262781	9.72903e-06	8261	Sphingomyelin (d17:1/16:0, d18:1/15:0, d16:1/17:0) levels || GCST90200017	TRUE	reported	n8kwu9	2	TRUE	0.00236263	19.5592
rs2942211	A	G	A	G	-0.0918411	0.0113664	0.184228	0.204385	FALSE	FALSE	FALSE	zMY19a	23523126	0.90905	0.0994988	330690	postherpetic neuralgia	TRUE	reported	0.0207636	9.72621e-06	7555	X-12849 levels || GCST90200515	TRUE	reported	hwzpJO	2	TRUE	0.00258292	19.5593
rs1594297	A	G	A	G	0.218163	-0.108287	0.974219	0.966388	FALSE	FALSE	FALSE	tFlMUQ	16476976	0.629282	0.224319	330690	postherpetic neuralgia	TRUE	reported	0.0493232	9.72771e-06	8270	3-hydroxypyridine sulfate levels || GCST90199990	TRUE	reported	QJ9wbc	2	TRUE	0.00236009	19.5594
rs535173560	A	C	A	C	-0.297183	-0.436649	0.0132749	0.0169132	FALSE	FALSE	FALSE	MUt5P8	197623370	0.167008	0.315981	330690	postherpetic neuralgia	TRUE	reported	0.0671883	9.72739e-06	8252	Glycoursodeoxycholate levels || GCST90199898	TRUE	reported	6jgHUK	2	TRUE	0.00236523	19.5594
rs56043834	T	C	T	C	-0.0905229	0.0490105	0.177959	0.200289	FALSE	FALSE	FALSE	y12Zpi	40825244	0.627005	0.100856	330690	postherpetic neuralgia	TRUE	reported	0.0204657	9.7272e-06	8115	1-palmitoyl-2-linoleoyl-GPI (16:0/18:2) levels || GCST90200332	TRUE	reported	batSOE	2	TRUE	0.00240508	19.5595
rs77210856	A	G	A	G	0.282864	0.419916	0.013757	0.0457546	FALSE	FALSE	FALSE	1rdNMV	49471525	0.0298106	0.193278	330690	postherpetic neuralgia	TRUE	reported	0.0639508	9.72713e-06	8224	Dimethylglycine levels || GCST90200424	TRUE	reported	0P0IgU	2	TRUE	0.00237328	19.5595
rs56356377	G	A	G	A	0.147145	-0.0805292	0.0563503	0.0738363	FALSE	FALSE	FALSE	YnhJ5A	73117115	0.600725	0.15387	330690	postherpetic neuralgia	TRUE	reported	0.033267	9.72685e-06	8256	Imidazole lactate levels || GCST90199639	TRUE	reported	FPLNFk	2	TRUE	0.0023641	19.5595
rs138481335	C	T	C	T	-0.239322	0.25431	0.0205479	0.00925439	FALSE	FALSE	FALSE	XcXbRa	56268982	0.55361	0.429318	330690	postherpetic neuralgia	TRUE	reported	0.0541064	9.72619e-06	8226	Carotenoid levels (cryptoxanthin) || GCST90199837	TRUE	reported	jENWSZ	2	TRUE	0.00237273	19.5597
rs28523827	C	T	C	T	-0.0886202	-0.110453	0.201777	0.218971	FALSE	FALSE	FALSE	FaWSnl	36519273	0.255327	0.0971012	330690	postherpetic neuralgia	TRUE	reported	0.0200352	9.72365e-06	7540	X-24243 levels || GCST90200620	TRUE	reported	0ltdi3	2	TRUE	0.0025881	19.5597
rs10057965	C	A	C	A	-0.0879162	0.0422881	0.233242	0.217266	FALSE	FALSE	FALSE	T07vtU	163692802	0.66407	0.0973706	330690	postherpetic neuralgia	TRUE	reported	0.019876	9.72362e-06	7557	9,10-DiHOME levels || GCST90200353	TRUE	reported	SyFsub	2	TRUE	0.0025823	19.5598
rs11184768	G	C	G	C	0.119774	-0.0701893	0.0916976	0.0897208	FALSE	TRUE	FALSE	p6HE1o	106133958	0.618864	0.141095	330690	postherpetic neuralgia	TRUE	reported	0.027078	9.72043e-06	6975	X-24334 levels || GCST90200633	TRUE	reported	MAQOXr	2	TRUE	0.00279725	19.5599
rs2194715	A	G	A	G	0.271962	-0.369026	0.0166624	0.0372717	FALSE	FALSE	FALSE	LnNMXc	172844388	0.08041	0.211075	330690	postherpetic neuralgia	TRUE	reported	0.0614847	9.72267e-06	7907	Prolylglycine levels || GCST90199922	TRUE	reported	YR73DH	2	TRUE	0.0024683	19.5602
rs35254763	G	T	G	T	0.0701667	-0.139531	0.549399	0.573031	FALSE	FALSE	FALSE	CWX3PX	98755642	0.0869441	0.0815136	330690	postherpetic neuralgia	TRUE	reported	0.0158632	9.72267e-06	8203	Metabolonic lactone sulfate levels || GCST90200257	TRUE	reported	GPUuIN	2	TRUE	0.00237943	19.5603
rs77866717	C	T	C	T	-0.153486	0.540408	0.0564862	0.0254206	FALSE	FALSE	FALSE	xsiOBo	43307829	0.0365469	0.25847	330690	postherpetic neuralgia	TRUE	reported	0.0346997	9.72234e-06	7840	Paraxanthine levels in elite athletes || GCST90199654	TRUE	reported	71bfU6	2	TRUE	0.00248936	19.5603
rs62078793	A	G	A	G	-0.107867	-0.172321	0.116832	0.0945814	FALSE	FALSE	FALSE	9Z0wvK	44553352	0.213642	0.138565	330690	postherpetic neuralgia	TRUE	reported	0.0243864	9.7226e-06	8196	3-phosphoglycerate levels || GCST90200329	TRUE	reported	uZA5St	2	TRUE	0.00238147	19.5603
rs4778017	G	A	G	A	-0.0701261	0.167936	0.578289	0.580359	FALSE	FALSE	FALSE	svqBOk	92625692	0.0402541	0.0818745	330690	postherpetic neuralgia	TRUE	reported	0.0158539	9.72169e-06	8239	S-methylcysteine levels || GCST90199891	TRUE	reported	PgBJY7	2	TRUE	0.0023691	19.5606
rs57179147	A	G	A	G	0.100892	-0.0954078	0.124641	0.111444	FALSE	FALSE	FALSE	XFyxne	13114419	0.457615	0.128447	330690	postherpetic neuralgia	TRUE	reported	0.0228093	9.71983e-06	8210	5,6-dihydrouridine levels || GCST90199767	TRUE	reported	FErqva	2	TRUE	0.00237746	19.5607
rs11866855	A	G	A	G	-0.0821594	0.0864207	0.213867	0.183144	FALSE	FALSE	FALSE	8WA7lp	26568816	0.404184	0.103601	330690	postherpetic neuralgia	TRUE	reported	0.0185742	9.71981e-06	7906	4-hydroxyphenylacetate levels || GCST90200338	TRUE	reported	edDqCx	2	TRUE	0.00246868	19.5607
rs872208	G	A	G	A	0.091473	0.0806964	0.177981	0.192931	FALSE	FALSE	FALSE	58PIKC	44931604	0.427315	0.101659	330690	postherpetic neuralgia	TRUE	reported	0.0206797	9.71969e-06	7950	1,7-dimethyluric acid levels || GCST90199756	TRUE	reported	Sz1etK	2	TRUE	0.00245506	19.5609
rs61921582	A	G	A	G	-0.110747	0.0109869	0.103927	0.115024	FALSE	FALSE	FALSE	qbDaPC	65898644	0.931461	0.127745	330690	postherpetic neuralgia	TRUE	reported	0.0250371	9.72002e-06	8127	3-bromo-5-chloro-2,6-dihydroxybenzoic acid levels || GCST90200255	TRUE	reported	v4HJvp	2	TRUE	0.00240171	19.5609
rs6845199	A	G	A	G	0.0819921	-0.0910967	0.614993	0.598673	FALSE	FALSE	FALSE	KkNBUL	138868444	0.269341	0.0824716	330690	postherpetic neuralgia	TRUE	reported	0.0185357	9.7127e-06	6449	X-12740 levels || GCST90200497	TRUE	reported	iZordY	2	TRUE	0.00302495	19.561
rs3114516	C	T	C	T	-0.0707518	-0.0312691	0.660384	0.701763	FALSE	FALSE	FALSE	4ov2V6	29707031	0.720882	0.0875197	330690	postherpetic neuralgia	TRUE	reported	0.0159951	9.71788e-06	8092	Dihomo-linolenoylcarnitine (C20:3n3 or 6) levels || GCST90200139	TRUE	reported	4Ed27w	2	TRUE	0.00241211	19.5611
rs2294026	T	G	T	G	0.499315	0.275875	0.00468997	0.0344463	FALSE	FALSE	FALSE	uv9EQy	90646677	0.206418	0.218346	330690	postherpetic neuralgia	TRUE	reported	0.112882	9.71879e-06	8216	Tryptophan betaine levels || GCST90199819	TRUE	reported	MYYvs9	2	TRUE	0.00237578	19.5611
rs4393886	G	A	G	A	-0.103549	0.00972401	0.132336	0.208802	FALSE	FALSE	FALSE	cMWA7U	9881265	0.921489	0.0986629	330690	postherpetic neuralgia	TRUE	reported	0.0234095	9.71724e-06	7812	Cysteine-glutathione disulfide levels || GCST90199784	TRUE	reported	gwzinn	2	TRUE	0.00249838	19.5612
rs76834834	T	C	T	C	0.115724	-0.0579767	0.0829522	0.096067	FALSE	FALSE	FALSE	PmQFhG	20167904	0.67105	0.13651	330690	postherpetic neuralgia	TRUE	reported	0.0261621	9.71853e-06	8256	Sphingomyelin (d18:1/19:0, d19:1/18:0) levels || GCST90200131	TRUE	reported	rRwSPT	2	TRUE	0.00236431	19.5612
rs4444401	G	A	G	A	0.0696842	0.0183326	0.526448	0.616058	FALSE	FALSE	FALSE	CCHiEy	78328670	0.825581	0.0831888	330690	postherpetic neuralgia	TRUE	reported	0.0157537	9.71829e-06	8226	Beta-citrylglutamate levels || GCST90199911	TRUE	reported	xbEaUR	2	TRUE	0.00237292	19.5613
rs6754815	G	A	G	A	0.0875085	-0.220367	0.177257	0.175238	FALSE	FALSE	FALSE	Q6FsTT	235052467	0.0381206	0.106275	330690	postherpetic neuralgia	TRUE	reported	0.0197833	9.7185e-06	8292	3-Hydroxybutyrate levels || GCST90200367	TRUE	reported	NEEWsi	2	TRUE	0.00235407	19.5613
rs270457	G	A	G	A	-0.0781079	-0.0383898	0.819268	0.867777	FALSE	FALSE	FALSE	7iJVuu	58042969	0.744605	0.117847	330690	postherpetic neuralgia	TRUE	reported	0.0176579	9.716e-06	8220	N,n,n-trimethyl-alanylproline betaine (tmap) levels || GCST90200181	TRUE	reported	TTIE1o	2	TRUE	0.00237469	19.5617
rs10212881	A	C	A	C	0.162205	0.0416111	0.0427079	0.0654825	FALSE	FALSE	FALSE	dWF6eY	67595784	0.799441	0.163778	330690	postherpetic neuralgia	TRUE	reported	0.0366696	9.71449e-06	8182	Androsterone sulfate levels || GCST90200674	TRUE	reported	7fy6qB	2	TRUE	0.00238572	19.5619
rs59779699	C	G	C	G	0.0927788	-0.107078	0.164939	0.142377	FALSE	TRUE	FALSE	zmPRsl	103979388	0.353366	0.115376	330690	postherpetic neuralgia	TRUE	reported	0.0209744	9.71424e-06	8266	Lactosyl-N-palmitoyl-sphingosine (d18:1/16:0) levels || GCST90200055	TRUE	reported	s0GDH2	2	TRUE	0.00236154	19.562
rs145912982	T	C	T	C	-0.287841	-0.177235	0.0115713	0.0210267	FALSE	FALSE	FALSE	yJ9cdA	238410453	0.528479	0.281179	330690	postherpetic neuralgia	TRUE	reported	0.0650717	9.71385e-06	8271	Deoxycarnitine levels || GCST90199813	TRUE	reported	PfCfEX	2	TRUE	0.00236013	19.5621
rs79132259	T	G	T	G	-0.183897	-0.125399	0.03381	0.0326159	FALSE	FALSE	FALSE	XTgbfV	59568908	0.581336	0.227404	330690	postherpetic neuralgia	TRUE	reported	0.041573	9.71321e-06	8262	Thyroxine levels || GCST90200293	TRUE	reported	VCIvey	2	TRUE	0.00236273	19.5624
rs2610941	A	G	A	G	-0.0726914	0.0749223	0.360869	0.413045	FALSE	FALSE	FALSE	5zsAL4	21293498	0.35928	0.081727	330690	postherpetic neuralgia	TRUE	reported	0.0164331	9.71243e-06	8258	1-(1-enyl-stearoyl)-2-oleoyl-GPE (p-18:0/18:1) levels || GCST90200044	TRUE	reported	JqFK6m	2	TRUE	0.00236387	19.5624
rs11075278	G	A	G	A	0.0699569	0.00455194	0.395604	0.373789	FALSE	FALSE	FALSE	gCfDZi	15712989	0.956265	0.0830016	330690	postherpetic neuralgia	TRUE	reported	0.0158149	9.71176e-06	8205	1-oleoyl-2-linoleoyl-GPE (18:1/18:2) levels || GCST90200082	TRUE	reported	urBPHg	2	TRUE	0.00237911	19.5624
rs56811148	A	G	A	G	0.164678	0.021831	0.0670867	0.0668673	FALSE	FALSE	FALSE	rZunW0	31231305	0.893116	0.162479	330690	postherpetic neuralgia	TRUE	reported	0.037226	9.7009e-06	5576	4-methylhexanoylglutamine levels || GCST90200223	TRUE	reported	NNlap7	2	TRUE	0.00349731	19.5624
rs4698031	G	A	G	A	-0.0939207	0.0195723	0.214965	0.174702	FALSE	FALSE	FALSE	8k1Qei	10314297	0.853115	0.105713	330690	postherpetic neuralgia	TRUE	reported	0.0212315	9.70522e-06	6320	3-methyl catechol sulfate (2) levels || GCST90199936	TRUE	reported	Whhsqp	2	TRUE	0.00308675	19.5625
rs792872	A	G	A	G	0.0719808	0.124639	0.768805	0.757244	FALSE	FALSE	FALSE	WQwK3j	31363772	0.182448	0.0934847	330690	postherpetic neuralgia	TRUE	reported	0.0162724	9.7119e-06	8245	Pregnenediol disulfate (C21H34O8S2) levels || GCST90199840	TRUE	reported	6AXmIA	2	TRUE	0.00236761	19.5625
rs138778623	C	G	C	G	-0.325195	0.880237	0.0112304	0.000912566	FALSE	TRUE	FALSE	4cOQW1	83796767	0.523471	1.37967	330690	postherpetic neuralgia	TRUE	reported	0.0735153	9.71145e-06	8123	Blood sugar levels || GCST90200440	TRUE	reported	tfzi8W	2	TRUE	0.00240309	19.5625
rs148342224	C	T	C	T	-0.442861	-0.0810375	0.0118524	0.0270323	FALSE	FALSE	FALSE	JwWbue	17194448	0.73989	0.244089	330690	postherpetic neuralgia	TRUE	reported	0.100103	9.68733e-06	4098	X-25217 levels || GCST90200654	TRUE	reported	KaTsxx	2	TRUE	0.00475335	19.5627
rs62418519	C	T	C	T	0.278757	0.895457	0.0159669	0.0129797	FALSE	FALSE	FALSE	kIHzNs	94456958	0.0119748	0.356346	330690	postherpetic neuralgia	TRUE	reported	0.0630167	9.70939e-06	7905	Pregnanediol-3-glucuronide levels || GCST90199917	TRUE	reported	s7rKDb	2	TRUE	0.00246925	19.5628
rs2621447	A	C	A	C	0.0783191	-0.0208739	0.374309	0.337736	FALSE	FALSE	FALSE	TTvoIM	95347569	0.805283	0.0846758	330690	postherpetic neuralgia	TRUE	reported	0.0177046	9.70436e-06	6620	Ethyl alpha-glucopyranoside levels || GCST90200141	TRUE	reported	Cje2jO	2	TRUE	0.00294729	19.5628
rs918511	A	G	A	G	-0.0740678	-0.0979741	0.343189	0.485451	FALSE	FALSE	FALSE	2i0Blh	129165069	0.225532	0.0808401	330690	postherpetic neuralgia	TRUE	reported	0.0167439	9.70799e-06	7982	Sphingosine levels || GCST90200385	TRUE	reported	gTr8an	2	TRUE	0.00244552	19.5631
rs13007705	T	C	T	C	0.0743251	0.0439927	0.449589	0.382919	FALSE	FALSE	FALSE	esvDAY	238160555	0.593696	0.0824624	330690	postherpetic neuralgia	TRUE	reported	0.0168018	9.70558e-06	7157	Taurochenodeoxycholic acid 3-sulfate levels || GCST90200242	TRUE	reported	9PzdZ8	2	TRUE	0.00272673	19.5631
rs7102	C	T	C	T	0.0643204	-0.137351	0.36082	0.34027	FALSE	FALSE	FALSE	AbirxC	11548386	0.106497	0.0850925	330690	postherpetic neuralgia	TRUE	reported	0.0145404	9.70846e-06	8205	Androstenediol (3beta,17beta) disulfate (2) levels || GCST90199851	TRUE	reported	UYKeiO	2	TRUE	0.0023792	19.5632
rs73453892	T	C	T	C	0.0938813	0.0349546	0.161475	0.197594	FALSE	FALSE	FALSE	uBYEgO	40187558	0.731119	0.101719	330690	postherpetic neuralgia	TRUE	reported	0.021223	9.70894e-06	8259	Pyruvate levels || GCST90200430	TRUE	reported	Vt9g6Y	2	TRUE	0.00236368	19.5632
rs9981680	G	T	G	T	0.169465	0.397965	0.0427167	0.0489041	FALSE	FALSE	FALSE	Ezrcme	32008646	0.0329329	0.186584	330690	postherpetic neuralgia	TRUE	reported	0.0383093	9.70738e-06	8153	Indolepropionate levels || GCST90199686	TRUE	reported	CrBV1t	2	TRUE	0.00239438	19.5634
rs149807477	T	C	T	C	-0.26129	-1.06231	0.0171107	0.00220908	FALSE	FALSE	FALSE	43Hvi4	32596526	0.233639	0.891918	330690	postherpetic neuralgia	TRUE	reported	0.0590671	9.70658e-06	8289	3-methylhistidine levels || GCST90199628	TRUE	reported	ZNGkcY	2	TRUE	0.0023552	19.5636
rs75140767	G	A	G	A	0.199688	-0.082485	0.0282548	0.0261128	FALSE	FALSE	FALSE	YPbUqF	42639414	0.746798	0.255478	330690	postherpetic neuralgia	TRUE	reported	0.0451413	9.70594e-06	8219	Taurine levels || GCST90200420	TRUE	reported	rpT3hR	2	TRUE	0.00237522	19.5637
rs146756132	C	T	C	T	-0.274223	0.158379	0.0197997	0.0641057	FALSE	FALSE	FALSE	GfheN5	26622933	0.330301	0.162689	330690	postherpetic neuralgia	TRUE	reported	0.0619886	9.69971e-06	6517	Alliin levels || GCST90199919	TRUE	reported	72pJGu	2	TRUE	0.00299388	19.5637
rs1479051	G	T	G	T	-0.172449	-0.268365	0.0397068	0.0671155	FALSE	FALSE	FALSE	Miy9ZS	124610911	0.0948702	0.160674	330690	postherpetic neuralgia	TRUE	reported	0.0389835	9.70557e-06	8223	Octadecanedioate levels || GCST90199805	TRUE	reported	3CHlCH	2	TRUE	0.00237409	19.5638
rs1168041	C	T	C	T	0.0722949	-0.0860403	0.669363	0.73401	FALSE	FALSE	FALSE	y7lpzM	62494579	0.343496	0.0908288	330690	postherpetic neuralgia	TRUE	reported	0.0163428	9.7047e-06	8063	1-linoleoyl-2-arachidonoyl-GPC (18:2/20:4n6) levels || GCST90200073	TRUE	reported	BPILBP	2	TRUE	0.0024211	19.5639
rs7668556	G	A	G	A	-0.0665836	0.0057587	0.540948	0.649488	FALSE	FALSE	FALSE	LWkLcw	69164555	0.945526	0.084283	330690	postherpetic neuralgia	TRUE	reported	0.0150517	9.70401e-06	8199	Perfluorooctanoate (PFOA) levels || GCST90200171	TRUE	reported	ox1BDL	2	TRUE	0.00238104	19.564
rs61927807	T	C	T	C	0.128108	-0.292276	0.077138	0.0737705	FALSE	FALSE	FALSE	xNrmxa	21356760	0.060256	0.155555	330690	postherpetic neuralgia	TRUE	reported	0.0289597	9.70458e-06	8249	Taurocholenate sulfate levels || GCST90199839	TRUE	reported	tO3seT	2	TRUE	0.00236665	19.5641
rs117813792	G	A	G	A	-0.304817	1.17874	0.013851	0.00388979	FALSE	FALSE	FALSE	wnfsAl	113729402	0.00932653	0.453387	330690	postherpetic neuralgia	TRUE	reported	0.0689045	9.69966e-06	7054	N-acetylhistidine levels || GCST90199735	TRUE	reported	kuwBcH	2	TRUE	0.00276659	19.5641
rs79809892	G	A	G	A	-0.224508	-0.375399	0.0305391	0.0552836	FALSE	FALSE	FALSE	9AeNTg	15567003	0.0346984	0.177758	330690	postherpetic neuralgia	TRUE	reported	0.0507498	9.69727e-06	6519	Dihydrocaffeate sulfate (2) levels || GCST90200222	TRUE	reported	aKrbdV	2	TRUE	0.00299304	19.5642
rs72769224	T	G	T	G	-0.122423	-0.122092	0.138857	0.169274	FALSE	FALSE	FALSE	KBNErY	80982267	0.251682	0.106512	330690	postherpetic neuralgia	TRUE	reported	0.0276725	9.68979e-06	5189	(2,4 or 2,5)-dimethylphenol sulfate levels || GCST90200217	TRUE	reported	g8cWVj	2	TRUE	0.0037576	19.5642
rs7869504	T	C	T	C	0.0684075	0.0185937	0.352409	0.375835	FALSE	FALSE	FALSE	nbN2Qt	92029453	0.822593	0.0829294	330690	postherpetic neuralgia	TRUE	reported	0.0154639	9.70252e-06	8253	X-11308 levels || GCST90200456	TRUE	reported	JM90bn	2	TRUE	0.00236553	19.5643
rs1438139	G	A	G	A	0.152947	-0.0679355	0.0464281	0.0398533	FALSE	FALSE	FALSE	xBG0jp	23264806	0.7426	0.20686	330690	postherpetic neuralgia	TRUE	reported	0.0345745	9.70319e-06	8247	N1-methyladenosine levels || GCST90200313	TRUE	reported	io8zv7	2	TRUE	0.00236725	19.5643
rs7081307	T	C	T	C	-0.0787228	-0.0433262	0.248263	0.320875	FALSE	FALSE	FALSE	oO7M0B	50301316	0.614461	0.086013	330690	postherpetic neuralgia	TRUE	reported	0.0177957	9.70285e-06	8249	X-23739 levels || GCST90200621	TRUE	reported	ZMmSNH	2	TRUE	0.00236669	19.5644
rs115480358	A	C	A	C	-0.175596	0.0681085	0.0386897	0.0540496	FALSE	FALSE	FALSE	6BoqCA	44001712	0.704185	0.179385	330690	postherpetic neuralgia	TRUE	reported	0.0396942	9.7022e-06	8097	Carnitine C5:1 levels || GCST90199800	TRUE	reported	Sk9APq	2	TRUE	0.00241103	19.5645
rs10735636	G	C	G	C	0.266346	-0.0121129	0.981772	0.971104	FALSE	TRUE	FALSE	aPeqZD	74877161	0.96033	0.243524	330690	postherpetic neuralgia	TRUE	reported	0.0602083	9.7007e-06	8212	1-linoleoylglycerol (18:2) levels || GCST90199684	TRUE	reported	D6zEUx	2	TRUE	0.00237737	19.5647
rs80343330	G	T	G	T	-0.541702	0.311438	0.00394672	0.00590209	FALSE	FALSE	FALSE	D4ncgC	7146412	0.558461	0.532255	330690	postherpetic neuralgia	TRUE	reported	0.122453	9.70001e-06	8122	2'-o-methylcytidine levels || GCST90200694	TRUE	reported	eTNtRD	2	TRUE	0.00240366	19.5648
rs111840944	A	G	A	G	0.118866	0.32619	0.0785997	0.0447186	FALSE	FALSE	FALSE	my00bF	41360658	0.0958407	0.195867	330690	postherpetic neuralgia	TRUE	reported	0.0268699	9.69952e-06	8130	X-21796 levels || GCST90200580	TRUE	reported	3FI26y	2	TRUE	0.00240131	19.5648
rs72673019	T	C	T	C	-0.197485	-0.169556	0.0313623	0.0479804	FALSE	FALSE	FALSE	Gdmebp	121459240	0.370345	0.189273	330690	postherpetic neuralgia	TRUE	reported	0.0446419	9.6993e-06	8168	5-methyluridine (ribothymidine) levels || GCST90199783	TRUE	reported	8GVLSP	2	TRUE	0.00239016	19.5649
rs7143692	G	A	G	A	0.0812153	0.125927	0.20754	0.186845	FALSE	FALSE	FALSE	4cJXhH	77232936	0.222282	0.103178	330690	postherpetic neuralgia	TRUE	reported	0.0183589	9.6997e-06	8273	Pentadecanoate (15:0) levels || GCST90200457	TRUE	reported	5EzTGv	2	TRUE	0.0023599	19.5649
rs1870620	G	A	G	A	0.147048	0.0454559	0.0490483	0.0527303	FALSE	FALSE	FALSE	qrhNEr	79282448	0.80156	0.180862	330690	postherpetic neuralgia	TRUE	reported	0.0332404	9.69927e-06	8246	2-hydroxy-3-methylvalerate levels || GCST90199786	TRUE	reported	xGJy38	2	TRUE	0.00236763	19.565
rs35924669	T	C	T	C	0.154207	-0.17486	0.0485114	0.036474	FALSE	FALSE	FALSE	dGwINP	94123804	0.414252	0.214175	330690	postherpetic neuralgia	TRUE	reported	0.0348582	9.69651e-06	7540	1-palmitoleoyl-2-linolenoyl-GPC (16:1/18:3) levels || GCST90200102	TRUE	reported	XoyejA	2	TRUE	0.00258882	19.5651
rs7719723	G	T	G	T	0.0781097	0.0792438	0.395084	0.36998	FALSE	FALSE	FALSE	VB83hC	2137644	0.338449	0.082784	330690	postherpetic neuralgia	TRUE	reported	0.0176563	9.69322e-06	6819	X-12221 levels || GCST90200478	TRUE	reported	fugUCO	2	TRUE	0.00286184	19.5651
rs67994003	T	C	T	C	-0.0915967	-0.125522	0.149633	0.150509	FALSE	FALSE	FALSE	I7DDH6	68165791	0.264845	0.112574	330690	postherpetic neuralgia	TRUE	reported	0.0207053	9.69625e-06	7772	Pregnenolone sulfate levels || GCST90199873	TRUE	reported	o8Krhx	2	TRUE	0.00251172	19.5652
rs35157790	C	T	C	T	-0.0781241	0.114422	0.234095	0.287834	FALSE	FALSE	FALSE	YdypgP	241930162	0.198685	0.089023	330690	postherpetic neuralgia	TRUE	reported	0.0176598	9.69661e-06	8117	3-methylcytidine levels || GCST90200682	TRUE	reported	cT369a	2	TRUE	0.00240523	19.5655
rs7617388	G	A	G	A	-0.0945532	0.111141	0.857589	0.918935	FALSE	FALSE	FALSE	MEuKfw	18845898	0.456433	0.149235	330690	postherpetic neuralgia	TRUE	reported	0.0213736	9.69652e-06	8233	Indolelactate levels || GCST90199650	TRUE	reported	gyQDjJ	2	TRUE	0.00237142	19.5655
rs13125359	A	G	A	G	-0.224625	-0.0126274	0.975249	0.978771	FALSE	FALSE	FALSE	prZezJ	82404421	0.964389	0.282829	330690	postherpetic neuralgia	TRUE	reported	0.050776	9.69582e-06	8177	3-hydroxyisobutyrate levels || GCST90200308	TRUE	reported	CYVQ6N	2	TRUE	0.00238763	19.5656
rs75187018	A	G	A	G	-0.197162	-0.157468	0.0339395	0.0298776	FALSE	FALSE	FALSE	IKoJDL	29887576	0.503715	0.235499	330690	postherpetic neuralgia	TRUE	reported	0.0445672	9.69227e-06	7214	Linoleoyl ethanolamide levels || GCST90200029	TRUE	reported	RzuLz1	2	TRUE	0.0027056	19.5657
rs2222995	A	G	A	G	-0.0702391	-0.0850911	0.380018	0.463414	FALSE	FALSE	FALSE	qhdrh1	39137966	0.292386	0.0808157	330690	postherpetic neuralgia	TRUE	reported	0.0158773	9.69471e-06	7988	Glucuronate levels || GCST90199641	TRUE	reported	ZniHRE	2	TRUE	0.00244401	19.5657
rs325001	T	C	T	C	0.0705028	0.0617119	0.554991	0.523602	FALSE	FALSE	FALSE	uBYEgO	44303199	0.443174	0.0804752	330690	postherpetic neuralgia	TRUE	reported	0.0159369	9.69522e-06	8259	Pyruvate levels || GCST90200430	TRUE	reported	Vt9g6Y	2	TRUE	0.00236401	19.5659
rs75425611	A	C	A	C	-0.263062	0.171854	0.016113	0.00693933	FALSE	FALSE	FALSE	y7lpzM	133341758	0.724998	0.488518	330690	postherpetic neuralgia	TRUE	reported	0.059464	9.69379e-06	8063	1-linoleoyl-2-arachidonoyl-GPC (18:2/20:4n6) levels || GCST90200073	TRUE	reported	BPILBP	2	TRUE	0.00242136	19.5659
rs780093	C	T	C	T	-0.0701752	0.147465	0.596647	0.64825	FALSE	FALSE	FALSE	Rza1f1	27519736	0.0800258	0.0842398	330690	postherpetic neuralgia	TRUE	reported	0.0158628	9.69384e-06	8121	1-oleoyl-2-arachidonoyl-GPE (18:1/20:4) levels || GCST90200079	TRUE	reported	6zvVzf	2	TRUE	0.0024041	19.5659
rs55848889	A	G	A	G	0.108908	0.0630157	0.181844	0.208567	FALSE	FALSE	FALSE	ki5PnI	4768273	0.527679	0.0997791	330690	postherpetic neuralgia	TRUE	reported	0.0246166	9.68023e-06	5371	3-hydroxyphenylacetoylglutamine levels || GCST90200162	TRUE	reported	FtkOtl	2	TRUE	0.00363102	19.566
rs3133752	C	A	C	A	-0.127043	-0.234293	0.907134	0.931715	FALSE	FALSE	FALSE	zvRFro	95366774	0.142894	0.159916	330690	postherpetic neuralgia	TRUE	reported	0.0287163	9.68654e-06	6142	S-adenosylhomocysteine (SAH) levels || GCST90200345	TRUE	reported	8FCfF5	2	TRUE	0.00317653	19.566
rs2823729	A	G	A	G	-0.0739558	-0.0960079	0.550924	0.598291	FALSE	FALSE	FALSE	zejJfC	16268533	0.242267	0.0821044	330690	postherpetic neuralgia	TRUE	reported	0.0167171	9.6906e-06	7448	X-17325 levels || GCST90200535	TRUE	reported	nBK85B	2	TRUE	0.00262086	19.5662
rs76541707	A	G	A	G	-0.207269	0.222408	0.0327151	0.0167529	FALSE	FALSE	FALSE	Gs0Qwj	88681884	0.472061	0.309273	330690	postherpetic neuralgia	TRUE	reported	0.0468507	9.6877e-06	6756	Adenosine 3',5'-cyclic monophosphate (camp) levels || GCST90200357	TRUE	reported	mywIkH	2	TRUE	0.00288862	19.5663
rs144505368	A	G	A	G	0.340042	0.0432853	0.00894161	0.0017363	FALSE	FALSE	FALSE	ZIYlxX	17930756	0.966337	1.02565	330690	postherpetic neuralgia	TRUE	reported	0.0768644	9.69243e-06	8259	3-(4-hydroxyphenyl)lactate levels || GCST90200371	TRUE	reported	dIEhqn	2	TRUE	0.00236406	19.5663
rs7793827	C	A	C	A	0.136017	-0.148865	0.0617231	0.035529	FALSE	FALSE	FALSE	zmP8cF	71271129	0.492932	0.217114	330690	postherpetic neuralgia	TRUE	reported	0.0307456	9.69119e-06	8216	Adipoylcarnitine (C6-DC) levels || GCST90200018	TRUE	reported	MGuI8G	2	TRUE	0.00237644	19.5666
rs147321540	T	G	T	G	-0.378309	0.0773677	0.00656934	0.0363473	FALSE	FALSE	FALSE	txFzvr	83683350	0.719318	0.215286	330690	postherpetic neuralgia	TRUE	reported	0.0855137	9.69114e-06	8252	2s,3R-dihydroxybutyrate levels || GCST90199882	TRUE	reported	H5wSa6	2	TRUE	0.0023661	19.5667
rs7809796	T	C	T	C	0.165284	0.330681	0.0376866	0.00873021	FALSE	FALSE	FALSE	1ANP9c	2109915	0.456917	0.444503	330690	postherpetic neuralgia	TRUE	reported	0.0373611	9.69123e-06	8246	Sphingomyelin (d18:1/22:1, d18:2/22:0, d16:1/24:1) levels || GCST90200010	TRUE	reported	ebLZ1i	2	TRUE	0.00236782	19.5667
rs17837965	G	A	G	A	-0.158326	-0.0478447	0.0498497	0.0947795	FALSE	FALSE	FALSE	ihjiIm	22068132	0.728662	0.137918	330690	postherpetic neuralgia	TRUE	reported	0.0357881	9.68936e-06	7997	X-25520 levels || GCST90200668	TRUE	reported	YRX4hz	2	TRUE	0.0024414	19.5667
rs148389607	C	T	C	T	-0.201934	-0.299509	0.0407725	0.020263	FALSE	FALSE	FALSE	j7LCPW	22963426	0.292386	0.284461	330690	postherpetic neuralgia	TRUE	reported	0.0456431	9.67994e-06	5856	X-17328 levels || GCST90200536	TRUE	reported	2Sg1KB	2	TRUE	0.00333134	19.5668
rs111227872	A	G	A	G	0.292012	-0.18118	0.0143721	0.00571919	FALSE	FALSE	FALSE	lQ47CT	128420747	0.731055	0.52711	330690	postherpetic neuralgia	TRUE	reported	0.0660063	9.68872e-06	8170	2-hydroxyarachidate levels || GCST90200161	TRUE	reported	vCKsZd	2	TRUE	0.00238984	19.567
rs12662018	T	C	T	C	-0.0728684	-0.158181	0.307808	0.274713	FALSE	FALSE	FALSE	4ov2V6	68375804	0.079097	0.0900832	330690	postherpetic neuralgia	TRUE	reported	0.0164711	9.68808e-06	8092	Dihomo-linolenoylcarnitine (C20:3n3 or 6) levels || GCST90200139	TRUE	reported	4Ed27w	2	TRUE	0.00241284	19.5671
rs75716342	A	G	A	G	-0.394309	0.148473	0.00798935	0.0402226	FALSE	FALSE	FALSE	AArDbf	64741791	0.468723	0.204915	330690	postherpetic neuralgia	TRUE	reported	0.0891284	9.68624e-06	7564	Caproate (6:0) levels || GCST90200450	TRUE	reported	5P9nqw	2	TRUE	0.00258088	19.5671
rs11650965	G	T	G	T	0.103826	-0.00899406	0.150007	0.144129	FALSE	FALSE	FALSE	bnYOzD	77547288	0.937384	0.11449	330690	postherpetic neuralgia	TRUE	reported	0.0234682	9.68367e-06	6984	2-acetamidophenol sulfate levels || GCST90199981	TRUE	reported	qVtTR1	2	TRUE	0.00279469	19.5672
rs4241307	T	C	T	C	-0.0733336	0.0657746	0.331491	0.335567	FALSE	FALSE	FALSE	kfEutX	239935280	0.439243	0.0850382	330690	postherpetic neuralgia	TRUE	reported	0.0165761	9.68648e-06	7855	Propyl 4-hydroxybenzoate sulfate levels || GCST90199998	TRUE	reported	AErLi9	2	TRUE	0.0024855	19.5673
rs12498431	T	C	T	C	0.0820371	0.0213505	0.237568	0.299352	FALSE	FALSE	FALSE	Y6hlkl	13745449	0.807853	0.0877907	330690	postherpetic neuralgia	TRUE	reported	0.0185434	9.68587e-06	8109	X-21319 levels || GCST90200564	TRUE	reported	pt9T4l	2	TRUE	0.00240784	19.5675
rs147722382	T	C	T	C	-0.321722	0.116223	0.0114059	0.0188592	FALSE	FALSE	FALSE	MZOVvD	43985091	0.695641	0.297084	330690	postherpetic neuralgia	TRUE	reported	0.0727206	9.68563e-06	7837	Pimeloylcarnitine/3-methyladipoylcarnitine (C7-DC) levels || GCST90200101	TRUE	reported	AMZJjH	2	TRUE	0.00249123	19.5675
rs59027883	A	G	A	G	0.123126	-0.207413	0.0817472	0.0656734	FALSE	FALSE	FALSE	otjS86	31577187	0.202553	0.162765	330690	postherpetic neuralgia	TRUE	reported	0.027831	9.68571e-06	8247	Valine levels || GCST90200442	TRUE	reported	MlBq3E	2	TRUE	0.00236764	19.5676
rs11051139	A	G	A	G	0.166984	-0.470052	0.042113	0.0273789	FALSE	FALSE	FALSE	YFyg5q	30885715	0.0591208	0.249061	330690	postherpetic neuralgia	TRUE	reported	0.0377443	9.6852e-06	8269	Palmitate (16:0) levels || GCST90200397	TRUE	reported	7XiUgh	2	TRUE	0.00236139	19.5678
rs7578600	G	A	G	A	0.397193	-0.0450916	0.0070028	0.0185616	FALSE	FALSE	FALSE	L6Kx0t	41048689	0.879932	0.298511	330690	postherpetic neuralgia	TRUE	reported	0.0897793	9.68403e-06	8226	Argininate levels || GCST90199900	TRUE	reported	1C2ZOf	2	TRUE	0.00237372	19.5679
rs115713730	A	G	A	G	-0.5218	0.0384645	0.00663427	0.00752385	FALSE	FALSE	FALSE	eke7qI	132445704	0.933599	0.461665	330690	postherpetic neuralgia	TRUE	reported	0.117937	9.6705e-06	5375	X-17354 levels || GCST90200546	TRUE	reported	KmR7hp	2	TRUE	0.0036287	19.568
rs117338371	A	G	A	G	-0.179984	0.477752	0.0360945	0.0313877	FALSE	FALSE	FALSE	apSPhR	90979532	0.0402411	0.232905	330690	postherpetic neuralgia	TRUE	reported	0.0406824	9.68362e-06	8181	Oxalate (ethanedioate) levels || GCST90199672	TRUE	reported	EtluF4	2	TRUE	0.00238677	19.5681
rs4962127	A	G	A	G	-0.182629	-0.0730292	0.0407829	0.057865	FALSE	FALSE	FALSE	qqDNgS	133302794	0.673005	0.173043	330690	postherpetic neuralgia	TRUE	reported	0.0412793	9.67885e-06	7032	Methyl indole-3-acetate levels || GCST90200296	TRUE	reported	KdiRMV	2	TRUE	0.0027758	19.5682
rs138935386	A	G	A	G	-0.260755	-0.458863	0.0151221	0.0427006	FALSE	FALSE	FALSE	mDsQpQ	68086291	0.021459	0.199523	330690	postherpetic neuralgia	TRUE	reported	0.058939	9.68224e-06	8258	3-methoxytyrosine levels || GCST90200328	TRUE	reported	PablRJ	2	TRUE	0.00236459	19.5684
rs1433295	C	T	C	T	0.167513	0.123743	0.042694	0.0317751	FALSE	FALSE	FALSE	xNrmxa	16599580	0.590318	0.229845	330690	postherpetic neuralgia	TRUE	reported	0.0378633	9.68269e-06	8249	Taurocholenate sulfate levels || GCST90199839	TRUE	reported	tO3seT	2	TRUE	0.00236717	19.5684
rs72797514	T	C	T	C	-0.149345	0.0957745	0.05091	0.0515268	FALSE	FALSE	FALSE	nbN2Qt	84657827	0.600157	0.182715	330690	postherpetic neuralgia	TRUE	reported	0.0337567	9.68243e-06	8253	X-11308 levels || GCST90200456	TRUE	reported	JM90bn	2	TRUE	0.00236603	19.5684
rs139416157	A	G	A	G	0.267817	-0.141917	0.0150688	0.0330469	FALSE	FALSE	FALSE	jCyo5b	14626772	0.53287	0.227565	330690	postherpetic neuralgia	TRUE	reported	0.060535	9.6816e-06	8142	3,4-dihydroxybutyrate levels || GCST90199816	TRUE	reported	Zdpkrj	2	TRUE	0.00239822	19.5685
rs55681630	T	G	T	G	0.252056	-0.460991	0.016367	0.0116891	FALSE	FALSE	FALSE	uRzO2G	24590452	0.217143	0.373526	330690	postherpetic neuralgia	TRUE	reported	0.0569722	9.68036e-06	8073	3-hydroxy-3-methylglutarate levels || GCST90200298	TRUE	reported	eWXfdf	2	TRUE	0.0024187	19.5686
rs186493043	G	A	G	A	-0.359951	-0.904112	0.010681	0.0130875	FALSE	FALSE	FALSE	zWUdBn	3727697	0.0132602	0.365046	330690	postherpetic neuralgia	TRUE	reported	0.0813582	9.67665e-06	7062	3-ethylcatechol sulfate (1) levels || GCST90200230	TRUE	reported	vZpSen	2	TRUE	0.0027641	19.5687
rs114054586	A	C	A	C	0.279412	0.0980982	0.0143723	0.047247	FALSE	FALSE	FALSE	0SlnTB	5867174	0.602324	0.188266	330690	postherpetic neuralgia	TRUE	reported	0.0631556	9.68091e-06	8266	Ceramide (d18:1/16:0) levels || GCST90200336	TRUE	reported	cp14yD	2	TRUE	0.00236235	19.5687
rs17193715	G	A	G	A	-0.224736	-0.12191	0.0215981	0.0184194	FALSE	FALSE	FALSE	WhsKqA	1734579	0.683997	0.299522	330690	postherpetic neuralgia	TRUE	reported	0.050797	9.68011e-06	8180	X-12026 levels || GCST90200491	TRUE	reported	yyIqDb	2	TRUE	0.00238714	19.5687
rs720875	C	A	C	A	-0.128614	-0.0732603	0.0712709	0.0706652	FALSE	FALSE	FALSE	2xB2xx	33741524	0.642932	0.158024	330690	postherpetic neuralgia	TRUE	reported	0.0290705	9.67979e-06	8250	Lignoceroyl sphingomyelin (d18:1/24:0) levels || GCST90200020	TRUE	reported	BWHXcB	2	TRUE	0.00236695	19.5689
rs10230752	C	T	C	T	0.418915	0.212443	0.0121323	0.00390985	FALSE	FALSE	FALSE	XYZhJM	78925235	0.74004	0.640271	330690	postherpetic neuralgia	TRUE	reported	0.0946781	9.66125e-06	4661	Tauro-beta-muricholate levels || GCST90199719	TRUE	reported	ajA96T	2	TRUE	0.00418267	19.5689
rs13001307	C	A	C	A	0.135709	-0.0356574	0.0597246	0.0289951	FALSE	FALSE	FALSE	HLObAd	82788789	0.883895	0.244172	330690	postherpetic neuralgia	TRUE	reported	0.030674	9.6776e-06	8171	3-hydroxybutyroylglycine levels || GCST90200174	TRUE	reported	AEd8Sy	2	TRUE	0.0023898	19.5691
rs542729640	A	G	A	G	-0.235439	0.2179	0.0202579	0.0205166	FALSE	FALSE	FALSE	D051mN	243166694	0.44675	0.286393	330690	postherpetic neuralgia	TRUE	reported	0.0532158	9.67851e-06	8257	Sphingomyelin (d18:1/20:0, d16:1/22:0) levels || GCST90200001	TRUE	reported	1X9kRc	2	TRUE	0.00236497	19.5691
rs2935412	T	C	T	C	-0.0962014	0.0351296	0.852684	0.847079	FALSE	FALSE	FALSE	alcWFD	65052529	0.752303	0.111309	330690	postherpetic neuralgia	TRUE	reported	0.0217442	9.67832e-06	8270	1-stearoyl-GPE (18:0) levels || GCST90199772	TRUE	reported	TGMA0b	2	TRUE	0.00236126	19.5691
rs142465075	A	G	A	G	0.27979	0.651811	0.0163978	0.0181086	FALSE	FALSE	FALSE	68R7GG	37149568	0.00641771	0.239141	330690	postherpetic neuralgia	TRUE	reported	0.0632394	9.67565e-06	7592	4-vinylguaiacol sulfate levels || GCST90199982	TRUE	reported	P6SRxl	2	TRUE	0.00257167	19.5693
rs236226	A	G	A	G	0.10747	-0.121283	0.116789	0.064807	FALSE	FALSE	FALSE	LKFaIm	78406208	0.465281	0.1661	330690	postherpetic neuralgia	TRUE	reported	0.0242911	9.67704e-06	8223	Phytanate levels || GCST90200410	TRUE	reported	sfvDnv	2	TRUE	0.00237475	19.5693
rs1833492	C	G	C	G	-0.0949184	-0.0848196	0.859047	0.898657	FALSE	TRUE	FALSE	N0oM4d	100142207	0.524527	0.133284	330690	postherpetic neuralgia	TRUE	reported	0.0214541	9.67728e-06	8223	N-acetylthreonine levels || GCST90199726	TRUE	reported	VwTdrA	2	TRUE	0.00237475	19.5693
rs117746399	A	G	A	G	-0.203762	0.0142357	0.0272705	0.0189769	FALSE	FALSE	FALSE	ewgG81	66233062	0.961374	0.293948	330690	postherpetic neuralgia	TRUE	reported	0.0460556	9.67757e-06	8268	Tetradecanedioate (C14-DC) levels || GCST90199806	TRUE	reported	VHOWOG	2	TRUE	0.00236186	19.5694
rs2119191	T	G	T	G	-0.078474	-0.077682	0.286042	0.316196	FALSE	FALSE	FALSE	A83Dw0	112148837	0.37027	0.0867019	330690	postherpetic neuralgia	TRUE	reported	0.0177371	9.6765e-06	8028	5alpha-pregnan-3beta,20alpha-diol monosulfate (2) levels || GCST90199854	TRUE	reported	2AJlwQ	2	TRUE	0.00243232	19.5694
rs74823953	T	C	T	C	-0.310838	0.677184	0.0121815	0.00466654	FALSE	FALSE	FALSE	2Pqqwn	151300049	0.244388	0.581729	330690	postherpetic neuralgia	TRUE	reported	0.070257	9.67573e-06	8111	Carnitine C4 levels || GCST90200673	TRUE	reported	DrN2be	2	TRUE	0.00240751	19.5696
rs9501176	C	G	C	G	0.145485	0.12287	0.0429834	0.101096	FALSE	TRUE	FALSE	JSmmcI	32319167	0.352154	0.132059	330690	postherpetic neuralgia	TRUE	reported	0.0328832	9.67636e-06	8267	Sphingomyelin (d18:2/23:1) levels || GCST90200126	TRUE	reported	Cggnv4	2	TRUE	0.00236218	19.5697
rs7654754	A	G	A	G	0.065082	-0.0704196	0.525959	0.508241	FALSE	FALSE	FALSE	ulg5FJ	76488642	0.380068	0.0802254	330690	postherpetic neuralgia	TRUE	reported	0.01471	9.67357e-06	7679	3-(3-amino-3-carboxypropyl)uridine levels || GCST90199766	TRUE	reported	LNZxsb	2	TRUE	0.00254265	19.5697
rs2158725	C	T	C	T	0.0951012	-0.0287488	0.12802	0.115343	FALSE	FALSE	FALSE	JCXt9v	83667925	0.82241	0.128088	330690	postherpetic neuralgia	TRUE	reported	0.0214952	9.67588e-06	8225	2,3-dihydroxy-5-methylthio-4-pentenoate (dmtpa) levels || GCST90200233	TRUE	reported	kjYv5g	2	TRUE	0.00237422	19.5697
rs1419043	G	C	G	C	-0.132449	-0.0311309	0.0771605	0.101447	FALSE	TRUE	FALSE	sRqO4E	3027401	0.815062	0.133095	330690	postherpetic neuralgia	TRUE	reported	0.0299363	9.67226e-06	7484	1,2,3-benzenetriol sulfate (2) levels || GCST90200006	TRUE	reported	DY7uLZ	2	TRUE	0.00260875	19.5697
rs116793847	T	C	T	C	0.479495	0.0745295	0.00895286	0.0271309	FALSE	FALSE	FALSE	yD0QwL	106484916	0.763567	0.247771	330690	postherpetic neuralgia	TRUE	reported	0.108366	9.65379e-06	4423	Indolebutyrate levels || GCST90199759	TRUE	reported	mK08nm	2	TRUE	0.00440704	19.5698
rs113718400	A	C	A	C	-0.278095	-0.310313	0.0198899	0.0206368	FALSE	FALSE	FALSE	F1XQQw	241640505	0.275682	0.284672	330690	postherpetic neuralgia	TRUE	reported	0.0628536	9.66753e-06	6378	2-linoleoylglycerol (18:2) levels || GCST90199685	TRUE	reported	95IVtM	2	TRUE	0.00305992	19.57
rs73604332	A	C	A	C	-0.108224	0.210276	0.0993189	0.0695934	FALSE	FALSE	FALSE	jCyo5b	10857988	0.182945	0.157896	330690	postherpetic neuralgia	TRUE	reported	0.024461	9.6727e-06	8142	3,4-dihydroxybutyrate levels || GCST90199816	TRUE	reported	Zdpkrj	2	TRUE	0.00239842	19.5701
rs2897286	T	C	T	C	0.0780421	-0.00423386	0.399074	0.3558	FALSE	FALSE	FALSE	k0M47m	76100933	0.959664	0.0837142	330690	postherpetic neuralgia	TRUE	reported	0.0176387	9.66782e-06	6674	S-methylmethionine levels || GCST90199874	TRUE	reported	aAcTO6	2	TRUE	0.0029246	19.5702
rs10954830	A	C	A	C	-0.0900246	0.0751422	0.715889	0.692917	FALSE	FALSE	FALSE	j7LCPW	32140635	0.389211	0.0872682	330690	postherpetic neuralgia	TRUE	reported	0.0203465	9.66288e-06	5856	X-17328 levels || GCST90200536	TRUE	reported	2Sg1KB	2	TRUE	0.0033319	19.5702
rs11006706	A	G	A	G	0.116729	-0.171465	0.108927	0.128185	FALSE	FALSE	FALSE	qqDNgS	27761911	0.155028	0.120581	330690	postherpetic neuralgia	TRUE	reported	0.0263827	9.66904e-06	7032	Methyl indole-3-acetate levels || GCST90200296	TRUE	reported	KdiRMV	2	TRUE	0.00277609	19.5702
rs4149067	G	C	G	C	0.0832833	-0.0186519	0.191759	0.303864	FALSE	TRUE	FALSE	QdPvLP	21200977	0.830624	0.0871985	330690	postherpetic neuralgia	TRUE	reported	0.0188237	9.67132e-06	8240	Dodecanedioate levels || GCST90199697	TRUE	reported	9oyimG	2	TRUE	0.00237	19.5704
rs34671296	G	A	G	A	-0.310745	-0.555352	0.0147255	0.00372032	FALSE	FALSE	FALSE	Cu3S9R	47064262	0.423919	0.694503	330690	postherpetic neuralgia	TRUE	reported	0.0702328	9.66687e-06	6804	1,2-dilinoleoyl-GPE (18:2/18:2) levels || GCST90200068	TRUE	reported	zeAhhw	2	TRUE	0.00286891	19.5704
rs144604984	C	T	C	T	-0.389307	0.179286	0.00856362	0.0373051	FALSE	FALSE	FALSE	Kb3yFD	58338982	0.39863	0.212406	330690	postherpetic neuralgia	TRUE	reported	0.0879891	9.66693e-06	6974	X-18888 levels || GCST90200558	TRUE	reported	DM3VCe	2	TRUE	0.00279916	19.5705
rs76508054	C	T	C	T	0.325484	1.12297	0.0109421	0.00165684	FALSE	FALSE	FALSE	2Pqqwn	121623921	0.280546	1.04066	330690	postherpetic neuralgia	TRUE	reported	0.0735653	9.66999e-06	8111	Carnitine C4 levels || GCST90200673	TRUE	reported	DrN2be	2	TRUE	0.00240764	19.5707
rs4545648	A	G	A	G	0.0830459	-4.00101e-05	0.809747	0.84926	FALSE	FALSE	FALSE	q3Jwyn	64886982	0.999715	0.11207	330690	postherpetic neuralgia	TRUE	reported	0.0187699	9.6699e-06	8206	X-11444 levels || GCST90200474	TRUE	reported	Snjzrj	2	TRUE	0.00237983	19.5707
rs35380474	C	T	C	T	0.192012	-0.330161	0.0341067	0.0237583	FALSE	FALSE	FALSE	OxGZkh	125962301	0.213947	0.265662	330690	postherpetic neuralgia	TRUE	reported	0.043398	9.66902e-06	7959	1-methylxanthine levels || GCST90199763	TRUE	reported	9TWnm8	2	TRUE	0.00245353	19.5708
rs9821187	T	G	T	G	0.21883	0.191614	0.026023	0.00541841	FALSE	FALSE	FALSE	zgjtFT	181419280	0.727411	0.549712	330690	postherpetic neuralgia	TRUE	reported	0.0494592	9.66815e-06	7833	Glucuronide of piperine metabolite C17H21NO3 (4) levels || GCST90200208	TRUE	reported	grNVv7	2	TRUE	0.00249291	19.5708
rs150363694	G	A	G	A	0.373177	-0.0475969	0.0115745	0.0152337	FALSE	FALSE	FALSE	0ZOq5S	123642956	0.884394	0.327349	330690	postherpetic neuralgia	TRUE	reported	0.0843396	9.65774e-06	5524	5alpha-androstan-3alpha,17alpha-diol monosulfate levels || GCST90199850	TRUE	reported	fTl485	2	TRUE	0.00353164	19.5708
rs77688146	T	C	T	C	0.202006	0.062562	0.0284503	0.039215	FALSE	FALSE	FALSE	Miy9ZS	160689222	0.763484	0.20791	330690	postherpetic neuralgia	TRUE	reported	0.0456569	9.66919e-06	8223	Octadecanedioate levels || GCST90199805	TRUE	reported	3CHlCH	2	TRUE	0.00237494	19.5709
rs11692915	A	T	A	T	-0.213983	0.0232626	0.0285049	0.00975148	FALSE	TRUE	FALSE	UoZQS2	172345853	0.955928	0.420938	330690	postherpetic neuralgia	TRUE	reported	0.0483631	9.66648e-06	7332	Ferulic acid 4-sulfate levels || GCST90199955	TRUE	reported	PYVtCf	2	TRUE	0.00266287	19.5709
rs58495411	C	G	C	G	0.0670684	-0.0600891	0.380215	0.338375	FALSE	TRUE	FALSE	XFyxne	20393488	0.477325	0.0845597	330690	postherpetic neuralgia	TRUE	reported	0.0151586	9.66907e-06	8210	5,6-dihydrouridine levels || GCST90199767	TRUE	reported	FErqva	2	TRUE	0.0023787	19.5709
rs7524784	T	A	T	A	-0.0675688	-0.117517	0.32247	0.387144	FALSE	TRUE	FALSE	oDtqYE	66778560	0.152943	0.0822251	330690	postherpetic neuralgia	TRUE	reported	0.0152717	9.66939e-06	8257	Tricosanoyl sphingomyelin (d18:1/23:0) levels || GCST90200034	TRUE	reported	rY9Qsj	2	TRUE	0.00236519	19.571
rs11811808	C	T	C	T	-0.184592	0.146525	0.0334347	0.0554498	FALSE	FALSE	FALSE	XpEQXM	76676557	0.405864	0.176282	330690	postherpetic neuralgia	TRUE	reported	0.0417209	9.6694e-06	8231	Octadecadienedioate (C18:2-DC) levels || GCST90200170	TRUE	reported	pr8rGg	2	TRUE	0.00237265	19.571
rs37405	C	T	C	T	0.0721775	-0.0745015	0.449849	0.446492	FALSE	FALSE	FALSE	KlnV8i	53510047	0.358076	0.0810647	330690	postherpetic neuralgia	TRUE	reported	0.0163132	9.66694e-06	7757	Glutarate (C5-DC) levels || GCST90200380	TRUE	reported	KcGsKr	2	TRUE	0.00251731	19.571
rs113555347	A	C	A	C	0.181574	0.0476264	0.0352428	0.0606142	FALSE	FALSE	FALSE	sySn7q	7554029	0.777458	0.168509	330690	postherpetic neuralgia	TRUE	reported	0.0410386	9.6678e-06	8041	X-17357 levels || GCST90200550	TRUE	reported	maqCZz	2	TRUE	0.0024286	19.5711
rs142209121	G	A	G	A	-0.201897	-0.151537	0.028325	0.0450856	FALSE	FALSE	FALSE	9FS7Y4	125921203	0.440351	0.196393	330690	postherpetic neuralgia	TRUE	reported	0.045632	9.66883e-06	8203	X-11299 levels || GCST90200462	TRUE	reported	Nu9WYN	2	TRUE	0.00238074	19.5711
rs400312	C	T	C	T	0.0670907	0.0432791	0.454568	0.41549	FALSE	FALSE	FALSE	J0KJeX	34614328	0.595123	0.0814396	330690	postherpetic neuralgia	TRUE	reported	0.0151635	9.66645e-06	8241	X-23654 levels || GCST90200601	TRUE	reported	8vDLRh	2	TRUE	0.00236982	19.5713
rs11676195	G	A	G	A	0.167985	0.36509	0.0331724	0.0470176	FALSE	FALSE	FALSE	7iJVuu	64736839	0.0576713	0.192336	330690	postherpetic neuralgia	TRUE	reported	0.037967	9.66614e-06	8220	N,n,n-trimethyl-alanylproline betaine (tmap) levels || GCST90200181	TRUE	reported	TTIE1o	2	TRUE	0.00237587	19.5714
rs7577013	A	G	A	G	0.117456	0.116678	0.0873845	0.0860402	FALSE	FALSE	FALSE	MDsZB7	240051187	0.416254	0.143526	330690	postherpetic neuralgia	TRUE	reported	0.0265467	9.66582e-06	8236	N-palmitoylglycine levels || GCST90199923	TRUE	reported	m8QPEC	2	TRUE	0.00237128	19.5715
rs10472005	T	C	T	C	0.0719622	0.124214	0.306948	0.314222	FALSE	FALSE	FALSE	t5cMvT	57435051	0.14961	0.0862051	330690	postherpetic neuralgia	TRUE	reported	0.0162644	9.66555e-06	7988	X-23593 levels || GCST90200610	TRUE	reported	LF1VmR	2	TRUE	0.00244473	19.5715
rs12509730	A	C	A	C	-0.127766	0.360009	0.0665932	0.0302192	FALSE	FALSE	FALSE	qrhNEr	53362032	0.121285	0.232354	330690	postherpetic neuralgia	TRUE	reported	0.0288768	9.66609e-06	8246	2-hydroxy-3-methylvalerate levels || GCST90199786	TRUE	reported	xGJy38	2	TRUE	0.00236842	19.5716
rs143145930	G	A	G	A	-0.330546	0.409115	0.0103207	0.0168557	FALSE	FALSE	FALSE	DCiQtb	57136304	0.189301	0.311672	330690	postherpetic neuralgia	TRUE	reported	0.0747074	9.66468e-06	8179	Gamma-glutamylvaline levels || GCST90199703	TRUE	reported	6VZESQ	2	TRUE	0.0023878	19.5718
rs148471600	T	C	T	C	0.271858	-0.158166	0.0147453	0.0336373	FALSE	FALSE	FALSE	4cJXhH	55166547	0.477525	0.222679	330690	postherpetic neuralgia	TRUE	reported	0.0614431	9.66413e-06	8273	Pentadecanoate (15:0) levels || GCST90200457	TRUE	reported	5EzTGv	2	TRUE	0.00236074	19.5719
rs72713558	G	A	G	A	-0.129284	0.100441	0.0872735	0.107861	FALSE	FALSE	FALSE	chGrej	188410042	0.437653	0.129407	330690	postherpetic neuralgia	TRUE	reported	0.0292191	9.65991e-06	7125	Citramalate levels || GCST90199692	TRUE	reported	IBfyaP	2	TRUE	0.00274018	19.5719
rs12740674	T	C	T	C	0.0703759	0.121788	0.446721	0.43075	FALSE	FALSE	FALSE	YqfUCz	68121775	0.13435	0.0813454	330690	postherpetic neuralgia	TRUE	reported	0.0159056	9.66184e-06	8165	Glycolithocholate sulfate levels || GCST90199811	TRUE	reported	wGL1jK	2	TRUE	0.00239195	19.5723
rs73871713	G	T	G	T	0.135132	0.000585243	0.0672697	0.0878112	FALSE	FALSE	FALSE	JNJTdS	141095284	0.996702	0.141578	330690	postherpetic neuralgia	TRUE	reported	0.0305409	9.66033e-06	7865	2-hydroxysebacate levels || GCST90200198	TRUE	reported	w7k33R	2	TRUE	0.00248299	19.5723
rs112152354	A	G	A	G	-0.163231	0.0360619	0.043523	0.0173892	FALSE	FALSE	FALSE	tKO79z	80396348	0.907586	0.310655	330690	postherpetic neuralgia	TRUE	reported	0.0368914	9.66035e-06	8267	Octadecenedioate (C18:1-DC) levels || GCST90200165	TRUE	reported	QfiU4q	2	TRUE	0.00236254	19.5727
rs6590359	A	C	A	C	-0.0997342	-0.0707906	0.874984	0.888653	FALSE	FALSE	FALSE	HLObAd	128935919	0.581068	0.128284	330690	postherpetic neuralgia	TRUE	reported	0.0225406	9.65993e-06	8171	3-hydroxybutyroylglycine levels || GCST90200174	TRUE	reported	AEd8Sy	2	TRUE	0.00239025	19.5727
rs41323844	C	A	C	A	0.21028	-0.122182	0.0289954	0.0246752	FALSE	FALSE	FALSE	l3VNhd	11025154	0.643883	0.264305	330690	postherpetic neuralgia	TRUE	reported	0.0475238	9.65671e-06	7357	X-23648 levels || GCST90200600	TRUE	reported	3XacL0	2	TRUE	0.00265411	19.5729
rs76614677	G	C	G	C	-0.0903503	0.102981	0.194938	0.244154	FALSE	TRUE	FALSE	KEyhO0	63924121	0.274638	0.0942664	330690	postherpetic neuralgia	TRUE	reported	0.0204196	9.65854e-06	8010	S-carboxyethylcysteine levels || GCST90200261	TRUE	reported	nMivUg	2	TRUE	0.00243822	19.5729
rs2720255	A	C	A	C	-0.0699594	-0.031128	0.637965	0.530884	FALSE	FALSE	FALSE	ARomSS	127487215	0.699911	0.0807595	330690	postherpetic neuralgia	TRUE	reported	0.0158112	9.65951e-06	8250	X-14939 levels || GCST90200539	TRUE	reported	EM3GJ2	2	TRUE	0.00236744	19.573
rs62578597	T	C	T	C	-0.0925339	-0.125182	0.168212	0.204507	FALSE	FALSE	FALSE	aL1Wk7	132530573	0.212095	0.10032	330690	postherpetic neuralgia	TRUE	reported	0.0209131	9.65787e-06	8230	1-palmitoyl-2-linoleoyl-gpc (16:0/18:2) levels || GCST90200330	TRUE	reported	quRgo2	2	TRUE	0.00237319	19.5731
rs28683516	T	C	T	C	0.0878185	-0.0497199	0.169023	0.2071	FALSE	FALSE	FALSE	RE6tTy	10010013	0.615756	0.0990685	330690	postherpetic neuralgia	TRUE	reported	0.0198473	9.65739e-06	8226	Laurate (12:0) levels || GCST90200350	TRUE	reported	Xzn7Qt	2	TRUE	0.00237437	19.5733
rs59465703	T	C	T	C	-0.1104	0.0196706	0.0718504	0.0675747	FALSE	FALSE	FALSE	w7xsmt	140287504	0.901556	0.159023	330690	postherpetic neuralgia	TRUE	reported	0.0249505	9.65398e-06	8233	Pregnenetriol sulfate levels || GCST90200241	TRUE	reported	DLMW0d	2	TRUE	0.00237241	19.5738
rs79938083	A	G	A	G	-0.113061	-0.0618304	0.0902511	0.118067	FALSE	FALSE	FALSE	my00bF	1367170	0.623963	0.126122	330690	postherpetic neuralgia	TRUE	reported	0.0255518	9.65428e-06	8130	X-21796 levels || GCST90200580	TRUE	reported	3FI26y	2	TRUE	0.00240241	19.5738
rs73158634	G	T	G	T	0.322526	-1.11185	0.0106809	0.000697958	FALSE	FALSE	FALSE	otjS86	152685455	0.478689	1.56949	330690	postherpetic neuralgia	TRUE	reported	0.0728909	9.65422e-06	8247	Valine levels || GCST90200442	TRUE	reported	MlBq3E	2	TRUE	0.00236841	19.5739
rs12697968	A	T	A	T	0.0838098	-0.00452929	0.212227	0.221515	FALSE	TRUE	FALSE	f6jtQZ	156484101	0.962574	0.0965234	330690	postherpetic neuralgia	TRUE	reported	0.018941	9.65344e-06	8262	Guaiacol sulfate levels || GCST90199940	TRUE	reported	47s1pY	2	TRUE	0.00236413	19.574
rs34648449	G	A	G	A	-0.0689807	0.174157	0.414246	0.267969	FALSE	FALSE	FALSE	mBTzeu	132880459	0.0545532	0.0905929	330690	postherpetic neuralgia	TRUE	reported	0.0155896	9.65418e-06	8244	Dodecadienoate (12:2) levels || GCST90200190	TRUE	reported	VOWc1O	2	TRUE	0.00236928	19.574
rs77471587	G	A	G	A	-0.277306	-0.358289	0.0131433	0.00743854	FALSE	FALSE	FALSE	AVcCHO	18243287	0.449079	0.473331	330690	postherpetic neuralgia	TRUE	reported	0.0626709	9.65339e-06	8160	N-acetyltaurine levels || GCST90199967	TRUE	reported	ctiUoW	2	TRUE	0.00239362	19.574
rs8044853	T	C	T	C	-0.0730748	0.00161954	0.321875	0.286002	FALSE	FALSE	FALSE	AyB72I	81424054	0.985416	0.0886003	330690	postherpetic neuralgia	TRUE	reported	0.0165148	9.65329e-06	8139	4-ethylphenylsulfate levels || GCST90199830	TRUE	reported	xKQJtJ	2	TRUE	0.00239979	19.5741
rs7667746	T	C	T	C	0.0696812	0.0670153	0.676529	0.710591	FALSE	FALSE	FALSE	pnqVxb	141567731	0.44793	0.0883093	330690	postherpetic neuralgia	TRUE	reported	0.0157478	9.65172e-06	8238	Guanidinoacetate levels || GCST90200384	TRUE	reported	irrQMe	2	TRUE	0.00237104	19.5743
rs12479292	T	C	T	C	0.0658295	0.0164043	0.41997	0.4358	FALSE	FALSE	FALSE	DiOdIp	168505032	0.839613	0.0810534	330690	postherpetic neuralgia	TRUE	reported	0.0148773	9.6522e-06	8282	Myristate (14:0) levels || GCST90200414	TRUE	reported	gPKFU4	2	TRUE	0.00235848	19.5744
rs13229305	C	A	C	A	-0.0956464	0.0449584	0.147352	0.212394	FALSE	FALSE	FALSE	1ylOVN	135932425	0.647096	0.0982057	330690	postherpetic neuralgia	TRUE	reported	0.0216158	9.6519e-06	8174	X-18922 levels || GCST90200578	TRUE	reported	BY1o4Z	2	TRUE	0.00238958	19.5744
rs10962477	T	C	T	C	-0.0815068	0.0902415	0.260681	0.222742	FALSE	FALSE	FALSE	wnfsAl	16538944	0.350379	0.0966334	330690	postherpetic neuralgia	TRUE	reported	0.0184199	9.64679e-06	7054	N-acetylhistidine levels || GCST90199735	TRUE	reported	kuwBcH	2	TRUE	0.00276805	19.5745
rs9655607	A	G	A	G	-0.10596	0.0841759	0.117733	0.0930989	FALSE	FALSE	FALSE	uv9EQy	151417143	0.544056	0.138746	330690	postherpetic neuralgia	TRUE	reported	0.0239466	9.65073e-06	8216	Tryptophan betaine levels || GCST90199819	TRUE	reported	MYYvs9	2	TRUE	0.0023774	19.5745
rs12037300	T	G	T	G	0.102455	-0.497245	0.142558	0.071596	FALSE	FALSE	FALSE	wHkvkU	202102330	0.00454768	0.175244	330690	postherpetic neuralgia	TRUE	reported	0.0231542	9.64932e-06	7523	4-hydroxyphenylacetoylcarnitine levels || GCST90200027	TRUE	reported	XNRx0H	2	TRUE	0.00259589	19.5745
rs56095266	C	T	C	T	0.169877	-0.104984	0.0715012	0.0818632	FALSE	FALSE	FALSE	uZAtSb	123714177	0.474726	0.14687	330690	postherpetic neuralgia	TRUE	reported	0.0383888	9.63627e-06	5188	Dihydroferulic acid sulfate levels || GCST90200166	TRUE	reported	JDs1Cd	2	TRUE	0.00376031	19.5746
rs200257	T	C	T	C	-0.11036	0.0654226	0.100334	0.0921029	FALSE	FALSE	FALSE	ggzq46	50442969	0.641973	0.140711	330690	postherpetic neuralgia	TRUE	reported	0.0249409	9.65042e-06	8235	3-hydroxymyristate levels || GCST90199674	TRUE	reported	trgKuB	2	TRUE	0.00237194	19.5746
rs114434222	T	C	T	C	-0.231703	0.279648	0.0202444	0.00572323	FALSE	FALSE	FALSE	HPsbQl	138335532	0.593552	0.523984	330690	postherpetic neuralgia	TRUE	reported	0.0523638	9.65049e-06	8112	X-13684 levels || GCST90200512	TRUE	reported	G1Hg5Y	2	TRUE	0.00240783	19.5746
rs79343456	T	C	T	C	2.23707	-0.134107	0.000248201	0.0335084	FALSE	FALSE	FALSE	RKj8eW	32663298	0.551296	0.225079	330690	postherpetic neuralgia	TRUE	reported	0.505566	9.64947e-06	8071	X-15523 levels || GCST90200541	TRUE	reported	3asfuz	2	TRUE	0.00242005	19.5747
rs79284264	C	T	C	T	0.231367	0.26825	0.0256537	0.0148283	FALSE	FALSE	FALSE	TiiGWA	19806821	0.432694	0.341898	330690	postherpetic neuralgia	TRUE	reported	0.0522866	9.64488e-06	7135	4-acetylphenol sulfate levels || GCST90199663	TRUE	reported	OwgNRp	2	TRUE	0.00273677	19.5749
rs9476273	A	T	A	T	-0.0860871	-0.0379406	0.168047	0.129701	FALSE	TRUE	FALSE	MDowJk	60653341	0.750635	0.119385	330690	postherpetic neuralgia	TRUE	reported	0.0194551	9.64816e-06	8235	Phenyllactate (PLA) levels in elite athletes || GCST90199664	TRUE	reported	wipRla	2	TRUE	0.002372	19.5751
rs13209735	T	G	T	G	0.916324	-0.0205609	0.00133301	0.0667622	FALSE	FALSE	FALSE	FHQkrq	9553087	0.898945	0.161905	330690	postherpetic neuralgia	TRUE	reported	0.207083	9.64846e-06	8268	Carnitine C18:2 levels || GCST90199916	TRUE	reported	TdQi4H	2	TRUE	0.00236255	19.5751
rs78083869	A	G	A	G	-0.136966	-0.0149132	0.92732	0.824407	FALSE	FALSE	FALSE	58PIKC	93629052	0.887946	0.10584	330690	postherpetic neuralgia	TRUE	reported	0.0309531	9.6468e-06	7950	1,7-dimethyluric acid levels || GCST90199756	TRUE	reported	Sz1etK	2	TRUE	0.00245687	19.5753
rs250975	T	C	T	C	0.0684281	-0.0147436	0.396157	0.429444	FALSE	FALSE	FALSE	wup3TV	234072417	0.855776	0.0811182	330690	postherpetic neuralgia	TRUE	reported	0.0154642	9.64755e-06	8239	7-methylguanine levels || GCST90199771	TRUE	reported	UQDmmQ	2	TRUE	0.00237088	19.5753
rs11715441	T	G	T	G	-0.0823221	0.0284782	0.214338	0.190425	FALSE	FALSE	FALSE	82hKUX	59929989	0.780134	0.102019	330690	postherpetic neuralgia	TRUE	reported	0.0186041	9.64618e-06	8257	1-stearoyl-2-oleoyl-gpc (18:0/18:1) levels || GCST90200028	TRUE	reported	mAFrXZ	2	TRUE	0.00236573	19.5754
rs117838486	T	G	T	G	-0.469355	1.02165	0.00517472	0.00317342	FALSE	FALSE	FALSE	a3PFi6	106652501	0.156888	0.721698	330690	postherpetic neuralgia	TRUE	reported	0.10607	9.64621e-06	8244	Gamma-glutamylglutamate levels || GCST90200375	TRUE	reported	A72nqp	2	TRUE	0.00236946	19.5755
rs1150405	A	G	A	G	-0.0667065	0.0684606	0.604886	0.606449	FALSE	FALSE	FALSE	HPsbQl	54330353	0.40486	0.0821883	330690	postherpetic neuralgia	TRUE	reported	0.015075	9.64468e-06	8112	X-13684 levels || GCST90200512	TRUE	reported	G1Hg5Y	2	TRUE	0.00240795	19.5756
rs11657948	A	G	A	G	0.119169	-0.0742587	0.0951605	0.0670797	FALSE	FALSE	FALSE	n0USCX	9168331	0.644324	0.160851	330690	postherpetic neuralgia	TRUE	reported	0.026931	9.6448e-06	8137	Theobromine levels || GCST90199644	TRUE	reported	cpeEcp	2	TRUE	0.00240057	19.5756
rs116944597	C	T	C	T	0.193419	-0.378969	0.0347161	0.0511705	FALSE	FALSE	FALSE	eKnoAX	55594886	0.036653	0.181359	330690	postherpetic neuralgia	TRUE	reported	0.0437105	9.64446e-06	7919	4-hydroxy-2-oxoglutaric acid levels || GCST90199897	TRUE	reported	aYZwku	2	TRUE	0.00246652	19.5757
rs7616744	A	G	A	G	-0.0876962	-0.029181	0.223816	0.31026	FALSE	FALSE	FALSE	BI0QiL	24740196	0.736831	0.086835	330690	postherpetic neuralgia	TRUE	reported	0.0198179	9.63944e-06	6902	Suberate (C8-DC) levels || GCST90199633	TRUE	reported	XpttFS	2	TRUE	0.00282905	19.5758
rs80068029	A	C	A	C	0.36341	-0.0127606	0.00874954	0.0231324	FALSE	FALSE	FALSE	fgP64r	150614848	0.961072	0.261438	330690	postherpetic neuralgia	TRUE	reported	0.0821264	9.6437e-06	8242	X-14056 levels || GCST90200526	TRUE	reported	BJyDhh	2	TRUE	0.00237009	19.5759
rs72753775	G	C	G	C	0.259478	0.0458889	0.0166993	0.0107155	FALSE	TRUE	FALSE	lvLZ8q	113042146	0.907042	0.392985	330690	postherpetic neuralgia	TRUE	reported	0.058639	9.64417e-06	8259	4-hydroxyhippurate levels || GCST90199765	TRUE	reported	HnuicT	2	TRUE	0.00236522	19.5759
rs146205295	T	A	T	A	0.231175	0.177099	0.0392473	0.100054	FALSE	TRUE	FALSE	2lPO9g	39364595	0.182806	0.132941	330690	postherpetic neuralgia	TRUE	reported	0.0522379	9.62477e-06	4698	Catechol glucuronide levels || GCST90200096	TRUE	reported	TYKOYL	2	TRUE	0.00415136	19.5761
rs114040168	T	C	T	C	0.267382	-0.0985257	0.0162632	0.0462808	FALSE	FALSE	FALSE	4Mjd3n	175320291	0.610773	0.193579	330690	postherpetic neuralgia	TRUE	reported	0.060425	9.64285e-06	8230	Sulfate levels || GCST90199896	TRUE	reported	k1oMHE	2	TRUE	0.00237355	19.5761
rs10490982	C	T	C	T	0.0947339	-0.157311	0.186548	0.256894	FALSE	FALSE	FALSE	bnYOzD	54256371	0.0874682	0.0920538	330690	postherpetic neuralgia	TRUE	reported	0.0214082	9.63872e-06	6984	2-acetamidophenol sulfate levels || GCST90199981	TRUE	reported	qVtTR1	2	TRUE	0.00279596	19.5761
rs143303678	A	G	A	G	0.238046	0.147724	0.0191508	0.022889	FALSE	FALSE	FALSE	nbN2Qt	76349113	0.590279	0.27436	330690	postherpetic neuralgia	TRUE	reported	0.0537954	9.64259e-06	8253	X-11308 levels || GCST90200456	TRUE	reported	JM90bn	2	TRUE	0.00236696	19.5761
rs8093078	T	A	T	A	-0.0874137	-0.0253493	0.211047	0.197807	FALSE	TRUE	FALSE	3kVmZy	6651779	0.803774	0.102023	330690	postherpetic neuralgia	TRUE	reported	0.0197543	9.64218e-06	8041	Gamma-glutamylleucine levels || GCST90200326	TRUE	reported	wZH3gO	2	TRUE	0.00242923	19.5762
rs10933724	C	G	C	G	-0.0994097	0.127343	0.141372	0.228668	FALSE	TRUE	FALSE	6qwYOZ	194249062	0.192611	0.0977385	330690	postherpetic neuralgia	TRUE	reported	0.0224653	9.6426e-06	8273	Dihomo-linolenate (20:3n3 or n6) levels || GCST90199820	TRUE	reported	CIJYNJ	2	TRUE	0.00236126	19.5762
rs10089768	G	T	G	T	-0.162423	0.114078	0.0489165	0.0565813	FALSE	FALSE	FALSE	58PIKC	72785420	0.514872	0.175163	330690	postherpetic neuralgia	TRUE	reported	0.0367053	9.64143e-06	7950	1,7-dimethyluric acid levels || GCST90199756	TRUE	reported	Sz1etK	2	TRUE	0.00245698	19.5762
rs150435334	C	G	C	G	0.639638	0.0530075	0.00249483	0.0606126	FALSE	TRUE	FALSE	PmQFhG	4934913	0.752627	0.168184	330690	postherpetic neuralgia	TRUE	reported	0.144549	9.64082e-06	8256	Sphingomyelin (d18:1/19:0, d19:1/18:0) levels || GCST90200131	TRUE	reported	rRwSPT	2	TRUE	0.00236614	19.5764
rs144990306	G	A	G	A	0.275797	-0.392488	0.0165735	0.00482856	FALSE	FALSE	FALSE	FaWSnl	17013120	0.488384	0.566457	330690	postherpetic neuralgia	TRUE	reported	0.0623254	9.63895e-06	7540	X-24243 levels || GCST90200620	TRUE	reported	0ltdi3	2	TRUE	0.00259031	19.5764
rs17040888	G	A	G	A	0.321137	-0.0301361	0.0120888	0.0818624	FALSE	FALSE	FALSE	ifwSjL	3148670	0.83655	0.146073	330690	postherpetic neuralgia	TRUE	reported	0.0725715	9.63952e-06	7591	N-oleoylserine levels || GCST90200099	TRUE	reported	Ac0kLp	2	TRUE	0.00257295	19.5765
rs78271348	A	G	A	G	0.397766	0.191299	0.0122661	0.0108635	FALSE	FALSE	FALSE	BqGGqt	207415392	0.623979	0.390231	330690	postherpetic neuralgia	TRUE	reported	0.0898815	9.62418e-06	4814	3-ethylcatechol sulfate (2) levels || GCST90200227	TRUE	reported	2Si3Ch	2	TRUE	0.00405178	19.5765
rs143220286	A	G	A	G	0.245779	0.494603	0.0217742	0.0269732	FALSE	FALSE	FALSE	FomdtP	85885003	0.0463767	0.248301	330690	postherpetic neuralgia	TRUE	reported	0.0555417	9.63884e-06	7471	X-12544 levels || GCST90200509	TRUE	reported	ZhfFxz	2	TRUE	0.00261418	19.5765
rs12952883	T	G	T	G	0.08455	-0.019773	0.182167	0.13606	FALSE	FALSE	FALSE	opB5lP	38604500	0.866779	0.117871	330690	postherpetic neuralgia	TRUE	reported	0.019107	9.64065e-06	8251	Phenylacetylglutamine levels || GCST90199768	TRUE	reported	7Ulxrx	2	TRUE	0.00236759	19.5766
rs73194667	A	C	A	C	-0.106747	-0.0599319	0.114649	0.170901	FALSE	FALSE	FALSE	RlwYXu	18347104	0.575985	0.107163	330690	postherpetic neuralgia	TRUE	reported	0.0241231	9.63989e-06	8261	1-linolenoyl-GPC (18:3) levels || GCST90199958	TRUE	reported	3tseIb	2	TRUE	0.00236474	19.5767
rs11586962	T	C	T	C	0.0900861	-0.0797439	0.16469	0.170209	FALSE	FALSE	FALSE	3u03RD	244024853	0.458048	0.107462	330690	postherpetic neuralgia	TRUE	reported	0.0203579	9.63914e-06	8231	N-acetyl-beta-alanine levels || GCST90199866	TRUE	reported	XzGVjv	2	TRUE	0.00237337	19.5769
rs16980161	T	G	T	G	0.225506	-0.11906	0.0257254	0.0378961	FALSE	FALSE	FALSE	qmu5oW	27240505	0.569454	0.209297	330690	postherpetic neuralgia	TRUE	reported	0.0509598	9.63625e-06	7487	2-methoxyhydroquinone sulfate (1) levels || GCST90200270	TRUE	reported	pIXNWl	2	TRUE	0.00260867	19.5769
rs118097969	A	C	A	C	0.254382	-0.767835	0.0178351	0.0062742	FALSE	FALSE	FALSE	gWNpNI	8431366	0.136588	0.515804	330690	postherpetic neuralgia	TRUE	reported	0.0574857	9.63851e-06	8139	1,5-anhydroglucitol (1,5-ag) levels || GCST90199648	TRUE	reported	QG2Hst	2	TRUE	0.00240015	19.577
rs6845571	C	T	C	T	-0.0873912	0.0211127	0.188347	0.221333	FALSE	FALSE	FALSE	RnAlkv	43110364	0.827117	0.0966699	330690	postherpetic neuralgia	TRUE	reported	0.0197487	9.63739e-06	8164	Glycochenodeoxycholate levels || GCST90200342	TRUE	reported	Ic1dgq	2	TRUE	0.00239285	19.5773
rs62288767	C	A	C	A	0.116298	0.0592119	0.096089	0.0409588	FALSE	FALSE	FALSE	idhtJO	183691779	0.77345	0.205694	330690	postherpetic neuralgia	TRUE	reported	0.026281	9.63708e-06	8256	Carotene diol (1) levels || GCST90200142	TRUE	reported	FShT2p	2	TRUE	0.00236626	19.5774
rs35861740	T	G	T	G	0.341033	-0.394098	0.0128656	0.0054088	FALSE	FALSE	FALSE	iczJpF	65701717	0.485667	0.565244	330690	postherpetic neuralgia	TRUE	reported	0.0770636	9.62888e-06	6287	Docosahexaenoylcarnitine (C22:6) levels || GCST90200146	TRUE	reported	cfHeEI	2	TRUE	0.00310527	19.5774
rs116239256	C	T	C	T	0.307869	-0.226306	0.0115459	0.00814374	FALSE	FALSE	FALSE	WT7XNo	22996457	0.609784	0.443405	330690	postherpetic neuralgia	TRUE	reported	0.069572	9.63615e-06	8244	2-hydroxyhippurate (salicylurate) levels || GCST90200347	TRUE	reported	KwbdYc	2	TRUE	0.00236971	19.5775
rs13205491	T	C	T	C	0.0873136	-0.0777171	0.207528	0.142235	FALSE	FALSE	FALSE	KlnV8i	152830044	0.501029	0.115501	330690	postherpetic neuralgia	TRUE	reported	0.0197309	9.63439e-06	7757	Glutarate (C5-DC) levels || GCST90200380	TRUE	reported	KcGsKr	2	TRUE	0.00251815	19.5775
rs2127232	C	A	C	A	0.128788	0.103601	0.0739006	0.0604971	FALSE	FALSE	FALSE	y7lpzM	36363582	0.541502	0.169688	330690	postherpetic neuralgia	TRUE	reported	0.0291032	9.63431e-06	8063	1-linoleoyl-2-arachidonoyl-GPC (18:2/20:4n6) levels || GCST90200073	TRUE	reported	BPILBP	2	TRUE	0.00242281	19.5777
rs2371753	C	T	C	T	-0.0726126	0.0120103	0.518562	0.573879	FALSE	FALSE	FALSE	UoZQS2	64800956	0.88216	0.0810237	330690	postherpetic neuralgia	TRUE	reported	0.0164086	9.6319e-06	7332	Ferulic acid 4-sulfate levels || GCST90199955	TRUE	reported	PYVtCf	2	TRUE	0.00266379	19.5777
rs35541133	A	C	A	C	0.0728196	0.0101126	0.319128	0.262546	FALSE	FALSE	FALSE	RPOjfn	134506054	0.912094	0.0916018	330690	postherpetic neuralgia	TRUE	reported	0.0164556	9.63433e-06	8260	1-(1-enyl-palmitoyl)-2-linoleoyl-GPC (p-16:0/18:2) levels || GCST90200060	TRUE	reported	Be509E	2	TRUE	0.00236516	19.5778
rs11780424	C	T	C	T	-0.0721838	-0.0560235	0.640543	0.629649	FALSE	FALSE	FALSE	Hrzeue	21360327	0.499698	0.083002	330690	postherpetic neuralgia	TRUE	reported	0.0163119	9.63395e-06	8247	Glycocholate levels || GCST90200387	TRUE	reported	RqA2jw	2	TRUE	0.00236889	19.5779
rs111941498	G	T	G	T	-0.34289	0.762768	0.00984683	0.00672293	FALSE	FALSE	FALSE	LoAu5U	70699051	0.130727	0.504729	330690	postherpetic neuralgia	TRUE	reported	0.0774853	9.63433e-06	8245	Phosphocholine levels || GCST90200363	TRUE	reported	j75IOT	2	TRUE	0.00236946	19.5779
rs111519801	T	A	T	A	0.389113	-0.501989	0.00949954	0.00164191	FALSE	TRUE	FALSE	GfheN5	2343607	0.629082	1.03927	330690	postherpetic neuralgia	TRUE	reported	0.0879278	9.62781e-06	6517	Alliin levels || GCST90199919	TRUE	reported	72pJGu	2	TRUE	0.00299604	19.5779
rs56307374	A	G	A	G	0.115189	0.418039	0.0992242	0.0473838	FALSE	FALSE	FALSE	Rza1f1	3055993	0.0270078	0.189038	330690	postherpetic neuralgia	TRUE	reported	0.02603	9.63366e-06	8121	1-oleoyl-2-arachidonoyl-GPE (18:1/20:4) levels || GCST90200079	TRUE	reported	6zvVzf	2	TRUE	0.00240557	19.5779
rs13160457	A	G	A	G	-0.0810611	-0.00500365	0.248695	0.215629	FALSE	FALSE	FALSE	mBTzeu	59426423	0.959743	0.0991284	330690	postherpetic neuralgia	TRUE	reported	0.0183179	9.63372e-06	8244	Dodecadienoate (12:2) levels || GCST90200190	TRUE	reported	VOWc1O	2	TRUE	0.00236976	19.578
rs7993654	A	G	A	G	-0.283208	0.444588	0.0142469	0.0251357	FALSE	FALSE	FALSE	DMOyO2	35005872	0.0838089	0.257135	330690	postherpetic neuralgia	TRUE	reported	0.063998	9.63259e-06	8177	N-methyl-2-pyridone-5-carboxamide levels || GCST90199778	TRUE	reported	3YU9Z9	2	TRUE	0.00238916	19.5782
rs193057285	A	G	A	G	0.765464	0.293307	0.00229645	0.0182755	FALSE	FALSE	FALSE	pHYezP	138349507	0.335944	0.304826	330690	postherpetic neuralgia	TRUE	reported	0.172973	9.62869e-06	7206	Glyco-beta-muricholate levels || GCST90200179	TRUE	reported	vNt2nl	2	TRUE	0.00271032	19.5782
rs10835940	T	C	T	C	0.0853748	0.10016	0.211326	0.192594	FALSE	FALSE	FALSE	SRgbBB	32530704	0.327314	0.102252	330690	postherpetic neuralgia	TRUE	reported	0.0192925	9.63199e-06	7973	Methyl glucopyranoside (alpha + beta) levels || GCST90199973	TRUE	reported	3bO0jw	2	TRUE	0.00245016	19.5782
rs1813918	G	A	G	A	0.0979885	-0.0247293	0.779167	0.749266	FALSE	FALSE	FALSE	tbWEdV	81327107	0.791103	0.0933606	330690	postherpetic neuralgia	TRUE	reported	0.0221418	9.62232e-06	5831	Glucuronide of C12H22O4 (1) levels || GCST90200180	TRUE	reported	nS59lm	2	TRUE	0.00334753	19.5783
rs6747219	C	A	C	A	-0.0973448	0.117231	0.139281	0.142095	FALSE	FALSE	FALSE	qbDaPC	58786091	0.306359	0.114607	330690	postherpetic neuralgia	TRUE	reported	0.0219974	9.63171e-06	8127	3-bromo-5-chloro-2,6-dihydroxybenzoic acid levels || GCST90200255	TRUE	reported	v4HJvp	2	TRUE	0.00240385	19.5783
rs146747578	C	G	C	G	-0.292247	0.0572938	0.01065	0.00956336	FALSE	TRUE	FALSE	vvQKoX	135987192	0.891176	0.418765	330690	postherpetic neuralgia	TRUE	reported	0.0660403	9.63149e-06	8229	Androstenediol (3beta,17beta) monosulfate (1) levels || GCST90199872	TRUE	reported	RIM3jZ	2	TRUE	0.00237412	19.5784
rs1490101	T	C	T	C	0.121785	-0.0840275	0.0887004	0.0874148	FALSE	FALSE	FALSE	g3b6eu	85290164	0.556791	0.142997	330690	postherpetic neuralgia	TRUE	reported	0.0275201	9.63089e-06	7891	N2-acetyl,N6,N6-dimethyllysine levels || GCST90200697	TRUE	reported	eJn8CM	2	TRUE	0.00247559	19.5784
rs10252472	A	G	A	G	-0.0890712	0.11074	0.225279	0.248647	FALSE	FALSE	FALSE	mZdWBi	141116079	0.234398	0.0931288	330690	postherpetic neuralgia	TRUE	reported	0.0201273	9.62673e-06	6944	4-hydroxycoumarin levels || GCST90199862	TRUE	reported	UwMjQz	2	TRUE	0.00281236	19.5785
rs7758726	C	G	C	G	-0.0745185	-0.06007	0.337149	0.315036	FALSE	TRUE	FALSE	NiJnc9	44341855	0.49194	0.0874092	330690	postherpetic neuralgia	TRUE	reported	0.0168392	9.63047e-06	8256	Cys-gly, oxidized levels || GCST90200319	TRUE	reported	X2gDSE	2	TRUE	0.00236639	19.5785
rs7516441	A	G	A	G	0.109101	0.32158	0.117381	0.0702473	FALSE	FALSE	FALSE	43Hvi4	59674575	0.0420717	0.158195	330690	postherpetic neuralgia	TRUE	reported	0.0246539	9.63078e-06	8289	3-methylhistidine levels || GCST90199628	TRUE	reported	ZNGkcY	2	TRUE	0.002357	19.5786
rs17814881	A	G	A	G	0.0800238	0.129753	0.229935	0.18631	FALSE	FALSE	FALSE	TMCwwP	73629469	0.207176	0.102867	330690	postherpetic neuralgia	TRUE	reported	0.0180832	9.63055e-06	8276	1-palmitoyl-2-palmitoleoyl-gpc (16:0/16:1) levels || GCST90200038	TRUE	reported	HU2smq	2	TRUE	0.0023607	19.5787
rs7086721	C	T	C	T	0.0667356	-0.0797164	0.700931	0.700328	FALSE	FALSE	FALSE	vvQKoX	3120876	0.362776	0.087592	330690	postherpetic neuralgia	TRUE	reported	0.0150804	9.62956e-06	8229	Androstenediol (3beta,17beta) monosulfate (1) levels || GCST90199872	TRUE	reported	RIM3jZ	2	TRUE	0.00237416	19.5787
rs2016129	T	C	T	C	0.137786	0.112832	0.0641183	0.0770961	FALSE	FALSE	FALSE	azCSIv	28999366	0.451087	0.149723	330690	postherpetic neuralgia	TRUE	reported	0.0311358	9.62932e-06	8193	Linoleoylcholine levels || GCST90200130	TRUE	reported	253vwe	2	TRUE	0.00238457	19.5787
rs58915671	T	C	T	C	0.133248	-0.013022	0.0773022	0.0678121	FALSE	FALSE	FALSE	3OdP4T	84268402	0.935158	0.160059	330690	postherpetic neuralgia	TRUE	reported	0.0301098	9.62693e-06	7168	3-hydroxydodecanedioate levels || GCST90199769	TRUE	reported	YHUZpA	2	TRUE	0.00272473	19.5787
rs150132927	A	G	A	G	0.215919	-0.112136	0.0228662	0.0496918	FALSE	FALSE	FALSE	ob7xBV	140590996	0.542755	0.184236	330690	postherpetic neuralgia	TRUE	reported	0.0487916	9.6296e-06	8212	Hypotaurine levels || GCST90200379	TRUE	reported	qjVoQb	2	TRUE	0.00237908	19.5788
rs3765159	A	G	A	G	-1.27989	0.171041	0.000680946	0.0482858	FALSE	FALSE	FALSE	xSmqtE	2500353	0.36226	0.187737	330690	postherpetic neuralgia	TRUE	reported	0.289217	9.62746e-06	8089	Ascorbic acid 2-sulfate levels || GCST90200094	TRUE	reported	1zOsjc	2	TRUE	0.0024152	19.579
rs191209593	A	G	A	G	0.819315	-0.0815423	0.00270421	0.0264234	FALSE	FALSE	FALSE	zSt9du	12666	0.753805	0.259999	330690	postherpetic neuralgia	TRUE	reported	0.185129	9.61589e-06	5407	X-23276 levels || GCST90200604	TRUE	reported	AWjr9F	2	TRUE	0.00360933	19.5791
rs187600749	C	T	C	T	0.199969	-0.165566	0.0279873	0.0270481	FALSE	FALSE	FALSE	aWDq3t	601063	0.506536	0.249256	330690	postherpetic neuralgia	TRUE	reported	0.0451869	9.627e-06	8231	1-stearoyl-2-linoleoyl-gpc (18:0/18:2) levels || GCST90200037	TRUE	reported	T8rlFR	2	TRUE	0.00237364	19.5792
rs77225114	C	G	C	G	-0.25548	-0.348989	0.017698	0.00479435	FALSE	TRUE	FALSE	haGhOn	247845413	0.554144	0.589945	330690	postherpetic neuralgia	TRUE	reported	0.0577306	9.62686e-06	8229	6-hydroxyindole sulfate levels || GCST90200002	TRUE	reported	0mTmBs	2	TRUE	0.00237423	19.5793
rs79346115	G	A	G	A	-0.267508	0.0651244	0.0152461	0.052612	FALSE	FALSE	FALSE	RE6tTy	39007648	0.717672	0.180115	330690	postherpetic neuralgia	TRUE	reported	0.0604477	9.62432e-06	8226	Laurate (12:0) levels || GCST90200350	TRUE	reported	Xzn7Qt	2	TRUE	0.00237516	19.5798
rs1361218	A	G	A	G	0.070309	0.0347632	0.437217	0.450165	FALSE	FALSE	FALSE	O3ENbc	154394978	0.669319	0.0813968	330690	postherpetic neuralgia	TRUE	reported	0.0158874	9.62371e-06	8243	Isobutyrylcarnitine (c4) levels || GCST90199698	TRUE	reported	nNqpHT	2	TRUE	0.00237028	19.5799
rs72969568	C	G	C	G	0.236243	0.0822342	0.0210965	0.0277832	FALSE	TRUE	FALSE	CCHiEy	87696667	0.741157	0.248952	330690	postherpetic neuralgia	TRUE	reported	0.0533827	9.62393e-06	8226	Beta-citrylglutamate levels || GCST90199911	TRUE	reported	xbEaUR	2	TRUE	0.00237517	19.5799
rs62281914	A	G	A	G	0.199006	0.198362	0.0308873	0.062757	FALSE	FALSE	FALSE	687aFX	171928238	0.242229	0.169622	330690	postherpetic neuralgia	TRUE	reported	0.0449682	9.62317e-06	8240	4-allylphenol sulfate levels || GCST90199847	TRUE	reported	4sNSw4	2	TRUE	0.00237117	19.5801
rs17665117	A	T	A	T	0.131321	-0.0296739	0.0895377	0.149113	FALSE	TRUE	FALSE	chGrej	148905721	0.795494	0.11449	330690	postherpetic neuralgia	TRUE	reported	0.029673	9.61721e-06	7125	Citramalate levels || GCST90199692	TRUE	reported	IBfyaP	2	TRUE	0.00274137	19.5805
rs148581544	A	G	A	G	-0.30898	-0.354896	0.0126235	0.0164957	FALSE	FALSE	FALSE	T8hc1e	7741917	0.264318	0.317938	330690	postherpetic neuralgia	TRUE	reported	0.0698169	9.61871e-06	8234	Isoursodeoxycholate levels || GCST90199892	TRUE	reported	RiSgL3	2	TRUE	0.002373	19.581
rs76611387	T	C	T	C	-0.0953418	0.00146777	0.148666	0.11673	FALSE	FALSE	FALSE	3t8ve3	128549052	0.990695	0.12586	330690	postherpetic neuralgia	TRUE	reported	0.0215433	9.61765e-06	8131	Decadienedioic acid (C10:2-DC) levels || GCST90200700	TRUE	reported	PJFhGZ	2	TRUE	0.002403	19.581
rs11664285	C	T	C	T	-0.148322	-0.0124905	0.0818627	0.105007	FALSE	FALSE	FALSE	EUqjf5	5129080	0.924389	0.131609	330690	postherpetic neuralgia	TRUE	reported	0.0335129	9.60741e-06	5773	Anthranilate levels || GCST90200324	TRUE	reported	CqyM9t	2	TRUE	0.00338154	19.5811
rs79629507	T	C	T	C	-0.159651	0.204701	0.0477445	0.0678943	FALSE	FALSE	FALSE	Zf0sj4	126372185	0.201604	0.160299	330690	postherpetic neuralgia	TRUE	reported	0.0360745	9.61745e-06	8253	1-stearoyl-2-arachidonoyl-gpc (18:0/20:4) levels || GCST90200685	TRUE	reported	Lcdg77	2	TRUE	0.00236756	19.5811
rs115605940	T	C	T	C	0.172561	0.193368	0.0399877	0.050648	FALSE	FALSE	FALSE	rPhX9A	161339449	0.292841	0.183826	330690	postherpetic neuralgia	TRUE	reported	0.0389916	9.61836e-06	8216	4-hydroxychlorothalonil levels || GCST90199977	TRUE	reported	m6tqJZ	2	TRUE	0.0023782	19.5811
rs116840658	C	T	C	T	-0.368554	-0.247064	0.0180841	0.0168021	FALSE	FALSE	FALSE	JwWbue	84419774	0.428626	0.312129	330690	postherpetic neuralgia	TRUE	reported	0.0832676	9.59336e-06	4098	X-25217 levels || GCST90200654	TRUE	reported	KaTsxx	2	TRUE	0.00475781	19.5811
rs67922543	C	T	C	T	0.114126	0.0501509	0.125767	0.102097	FALSE	FALSE	FALSE	7DFZ94	191134147	0.703931	0.13197	330690	postherpetic neuralgia	TRUE	reported	0.0257866	9.60842e-06	6253	2-butenoylglycine levels || GCST90200152	TRUE	reported	gDuuVR	2	TRUE	0.00312273	19.5813
rs3007067	A	G	A	G	0.0708295	-0.111655	0.518509	0.543901	FALSE	FALSE	FALSE	ltdLZr	51129702	0.164601	0.0803412	330690	postherpetic neuralgia	TRUE	reported	0.0160042	9.61448e-06	7744	Linoleoyl-arachidonoyl-glycerol (18:2/20:4) [2] levels || GCST90200109	TRUE	reported	6AlJYm	2	TRUE	0.00252289	19.5816
rs114984993	T	A	T	A	-0.168359	0.231117	0.0501618	0.0484859	FALSE	TRUE	FALSE	esvDAY	205846802	0.217386	0.187365	330690	postherpetic neuralgia	TRUE	reported	0.0380408	9.61113e-06	7157	Taurochenodeoxycholic acid 3-sulfate levels || GCST90200242	TRUE	reported	9PzdZ8	2	TRUE	0.00272933	19.5818
rs117685732	T	C	T	C	-0.30039	-0.0501427	0.0137426	0.00674774	FALSE	FALSE	FALSE	xsoFBt	98530901	0.918893	0.492423	330690	postherpetic neuralgia	TRUE	reported	0.067874	9.6127e-06	7798	X-11483 levels || GCST90200469	TRUE	reported	mgcm9O	2	TRUE	0.00250548	19.5818
rs62049030	T	C	T	C	0.147436	-0.104094	0.0563474	0.122335	FALSE	FALSE	FALSE	6M6wft	70435354	0.401091	0.12397	330690	postherpetic neuralgia	TRUE	reported	0.0333138	9.6141e-06	8299	N6-methyllysine levels || GCST90200689	TRUE	reported	B0wS7j	2	TRUE	0.00235456	19.5819
rs77392176	T	C	T	C	-0.20426	0.598113	0.0301851	0.0226237	FALSE	FALSE	FALSE	kIHzNs	71859492	0.0280737	0.272333	330690	postherpetic neuralgia	TRUE	reported	0.0461531	9.61309e-06	7905	Pregnanediol-3-glucuronide levels || GCST90199917	TRUE	reported	s7rKDb	2	TRUE	0.00247166	19.5819
rs147750540	A	G	A	G	-0.187658	0.213828	0.0351635	0.060872	FALSE	FALSE	FALSE	2KHJsj	21510050	0.204578	0.168552	330690	postherpetic neuralgia	TRUE	reported	0.0424017	9.61265e-06	8119	X-24307 levels || GCST90200632	TRUE	reported	0ick2t	2	TRUE	0.00240668	19.5822
rs28752105	A	T	A	T	-0.326168	0.346715	0.0113017	0.0252087	FALSE	TRUE	FALSE	IsBTsE	56618630	0.177039	0.256839	330690	postherpetic neuralgia	TRUE	reported	0.0736974	9.60958e-06	7532	3-hydroxyoleoylcarnitine levels || GCST90200158	TRUE	reported	AycbUk	2	TRUE	0.00259382	19.5823
rs28689989	T	C	T	C	-0.0829729	-0.0408553	0.726585	0.744424	FALSE	FALSE	FALSE	8XWNnu	45879110	0.659295	0.0926661	330690	postherpetic neuralgia	TRUE	reported	0.0187476	9.60902e-06	7438	Deoxycholic acid 12-sulfate levels || GCST90200250	TRUE	reported	pOeVou	2	TRUE	0.00262653	19.5823
rs183293	A	G	A	G	-0.13514	-0.0442851	0.103714	0.160237	FALSE	FALSE	FALSE	0ZOq5S	162054300	0.688117	0.110323	330690	postherpetic neuralgia	TRUE	reported	0.0305332	9.59947e-06	5524	5alpha-androstan-3alpha,17alpha-diol monosulfate levels || GCST90199850	TRUE	reported	fTl485	2	TRUE	0.00353372	19.5824
rs113706697	C	T	C	T	0.304727	-0.223876	0.0127853	0.00495908	FALSE	FALSE	FALSE	zDG9XC	113600228	0.703396	0.588001	330690	postherpetic neuralgia	TRUE	reported	0.0688532	9.6107e-06	8120	Oleoylcholine levels || GCST90200084	TRUE	reported	OXWWQK	2	TRUE	0.00240642	19.5824
rs112297849	G	A	G	A	0.325275	0.325151	0.0101306	0.0101127	FALSE	FALSE	FALSE	6zqK90	35909194	0.429224	0.411313	330690	postherpetic neuralgia	TRUE	reported	0.0734959	9.61022e-06	8208	Alpha-hydroxyisovalerate levels || GCST90199736	TRUE	reported	MIowB1	2	TRUE	0.00238069	19.5826
rs12668357	A	G	A	G	0.118926	-0.101859	0.0920049	0.094348	FALSE	FALSE	FALSE	5TsLPN	91697304	0.45693	0.136923	330690	postherpetic neuralgia	TRUE	reported	0.0268713	9.61033e-06	8137	Fructose levels || GCST90200437	TRUE	reported	UrtPUt	2	TRUE	0.00240142	19.5826
rs77729486	G	T	G	T	-0.150439	0.295391	0.0545656	0.0508244	FALSE	FALSE	FALSE	RnAlkv	55946568	0.107885	0.183727	330690	postherpetic neuralgia	TRUE	reported	0.0339916	9.60994e-06	8164	Glycochenodeoxycholate levels || GCST90200342	TRUE	reported	Ic1dgq	2	TRUE	0.0023935	19.5826
rs148681765	T	G	T	G	0.201918	-0.236802	0.0270121	0.054132	FALSE	FALSE	FALSE	8PO89C	18281920	0.188681	0.180147	330690	postherpetic neuralgia	TRUE	reported	0.0456232	9.61003e-06	8233	Glutamine conjugate of C6H10O2 (2) levels || GCST90200173	TRUE	reported	GFfDE9	2	TRUE	0.0023735	19.5827
rs62499814	T	G	T	G	0.0859222	-0.0179867	0.188653	0.135508	FALSE	FALSE	FALSE	B9X7ny	52281266	0.878719	0.117874	330690	postherpetic neuralgia	TRUE	reported	0.019414	9.6093e-06	8210	Ergothioneine levels || GCST90199879	TRUE	reported	Rwquve	2	TRUE	0.00238014	19.5828
rs9964683	C	T	C	T	0.0804794	-0.0939497	0.37579	0.417134	FALSE	FALSE	FALSE	m72nsO	47499054	0.248729	0.0814516	330690	postherpetic neuralgia	TRUE	reported	0.0181835	9.60119e-06	6246	X-12818 levels || GCST90200505	TRUE	reported	aNWEL8	2	TRUE	0.00312646	19.5828
rs115219554	G	A	G	A	-0.270303	0.337793	0.0153724	0.0108976	FALSE	FALSE	FALSE	jgpG8E	20573193	0.384967	0.388813	330690	postherpetic neuralgia	TRUE	reported	0.0610745	9.60864e-06	8171	1-methyl-5-imidazoleacetate levels || GCST90199901	TRUE	reported	DJO6WV	2	TRUE	0.00239148	19.5828
rs145062142	G	C	G	C	-0.206518	-0.215633	0.0192587	0.00599088	FALSE	TRUE	FALSE	PzdXkY	6642976	0.692752	0.545737	330690	postherpetic neuralgia	TRUE	reported	0.0466623	9.60861e-06	8293	Glutamine degradant levels || GCST90199782	TRUE	reported	Itllnc	2	TRUE	0.00235639	19.583
rs1551529	T	A	T	A	-0.109537	0.0302058	0.106138	0.062309	FALSE	TRUE	FALSE	sABRqw	70770863	0.855872	0.166303	330690	postherpetic neuralgia	TRUE	reported	0.0247496	9.60804e-06	8195	X-25343 levels || GCST90200666	TRUE	reported	E29f9L	2	TRUE	0.00238451	19.583
rs10147537	T	C	T	C	0.189917	-0.302128	0.0329933	0.0226391	FALSE	FALSE	FALSE	O70Eqn	73726088	0.262648	0.26972	330690	postherpetic neuralgia	TRUE	reported	0.042911	9.60739e-06	7957	X-12822 levels || GCST90200507	TRUE	reported	ihHtVS	2	TRUE	0.00245569	19.5831
rs2937885	G	A	G	A	0.0868385	0.0315012	0.198464	0.15647	FALSE	FALSE	FALSE	LnNMXc	17741627	0.775343	0.110378	330690	postherpetic neuralgia	TRUE	reported	0.0196208	9.60663e-06	7907	Prolylglycine levels || GCST90199922	TRUE	reported	YR73DH	2	TRUE	0.00247118	19.5831
rs34738810	C	G	C	G	0.131076	-0.0370907	0.0944563	0.109855	FALSE	TRUE	FALSE	IbdguA	58449212	0.775074	0.129803	330690	postherpetic neuralgia	TRUE	reported	0.0296154	9.60223e-06	6806	1-stearoyl-GPG (18:0) levels || GCST90199780	TRUE	reported	kxki1P	2	TRUE	0.00286993	19.5832
rs2337142	C	A	C	A	0.140099	0.384092	0.0659262	0.0474064	FALSE	FALSE	FALSE	2TcPyx	48807915	0.0428568	0.189666	330690	postherpetic neuralgia	TRUE	reported	0.0316546	9.60522e-06	7708	1-palmitoyl-GPG (16:0) levels || GCST90199968	TRUE	reported	d1mMoK	2	TRUE	0.00253485	19.5832
rs76528032	C	T	C	T	-0.485333	-0.579359	0.00501052	0.0012044	FALSE	FALSE	FALSE	RtCalw	107246618	0.66045	1.31885	330690	postherpetic neuralgia	TRUE	reported	0.109659	9.60639e-06	8157	Citrulline levels || GCST90200403	TRUE	reported	EwEo3h	2	TRUE	0.00239563	19.5832
rs12168689	C	T	C	T	0.165184	-0.108633	0.0473541	0.0492223	FALSE	FALSE	FALSE	ltdLZr	18054844	0.555611	0.18432	330690	postherpetic neuralgia	TRUE	reported	0.0373224	9.60595e-06	7744	Linoleoyl-arachidonoyl-glycerol (18:2/20:4) [2] levels || GCST90200109	TRUE	reported	6AlJYm	2	TRUE	0.0025231	19.5832
rs12367598	T	C	T	C	-0.223329	0.153351	0.0247063	0.0338158	FALSE	FALSE	FALSE	B5hK8D	29885483	0.49199	0.22317	330690	postherpetic neuralgia	TRUE	reported	0.05046	9.60563e-06	7878	X-24812 levels || GCST90200653	TRUE	reported	bu9MhK	2	TRUE	0.00248028	19.5833
rs112541098	C	T	C	T	0.15989	-0.00920694	0.0470855	0.00808363	FALSE	FALSE	FALSE	DffCw7	2792222	0.984006	0.459265	330690	postherpetic neuralgia	TRUE	reported	0.0361263	9.60604e-06	7987	X-24295 levels || GCST90200619	TRUE	reported	cdJzPH	2	TRUE	0.00244652	19.5833
rs149162439	A	C	A	C	0.439827	-0.34178	0.00717669	0.0206288	FALSE	FALSE	FALSE	ovoAG3	53778505	0.239655	0.290666	330690	postherpetic neuralgia	TRUE	reported	0.0993743	9.60111e-06	7063	Eugenol sulfate levels || GCST90199986	TRUE	reported	65XPuS	2	TRUE	0.00276582	19.5836
rs10762982	T	C	T	C	-0.102571	-0.0259501	0.13223	0.131253	FALSE	FALSE	FALSE	ivkA84	53487720	0.827304	0.118949	330690	postherpetic neuralgia	TRUE	reported	0.023175	9.60368e-06	7461	X-12707 levels || GCST90200502	TRUE	reported	o2K164	2	TRUE	0.00261863	19.5836
rs75599825	C	T	C	T	-0.185002	-0.244586	0.0289035	0.0462577	FALSE	FALSE	FALSE	ztn6QG	124635797	0.202756	0.192022	330690	postherpetic neuralgia	TRUE	reported	0.0417998	9.60434e-06	8182	Tetrahydrocortisol glucuronide levels || GCST90200267	TRUE	reported	a4IIBZ	2	TRUE	0.0023884	19.5839
rs62449441	A	T	A	T	-0.14559	0.154312	0.0566409	0.0289259	FALSE	TRUE	FALSE	FHQkrq	54605176	0.525297	0.242933	330690	postherpetic neuralgia	TRUE	reported	0.0328949	9.60341e-06	8268	Carnitine C18:2 levels || GCST90199916	TRUE	reported	TdQi4H	2	TRUE	0.00236362	19.584
rs9353514	C	T	C	T	-0.205711	-0.00981854	0.0302356	0.0752141	FALSE	FALSE	FALSE	VxCE78	87977193	0.94869	0.152577	330690	postherpetic neuralgia	TRUE	reported	0.0464783	9.6013e-06	7649	Deoxycholate levels || GCST90200386	TRUE	reported	iGmkqW	2	TRUE	0.00255446	19.584
rs138991067	T	C	T	C	-0.225172	-0.307705	0.020994	0.0346465	FALSE	FALSE	FALSE	9fZ9NM	32122048	0.16285	0.22049	330690	postherpetic neuralgia	TRUE	reported	0.0508757	9.60305e-06	8219	2-o-methylascorbic acid levels || GCST90199908	TRUE	reported	4kKA23	2	TRUE	0.00237769	19.584
rs117964802	T	C	T	C	-0.26629	-0.323447	0.0160193	0.00961247	FALSE	FALSE	FALSE	4ov2V6	97773230	0.436702	0.415861	330690	postherpetic neuralgia	TRUE	reported	0.0601656	9.60177e-06	8092	Dihomo-linolenoylcarnitine (C20:3n3 or 6) levels || GCST90200139	TRUE	reported	4Ed27w	2	TRUE	0.00241495	19.5842
rs7116407	T	C	T	C	-0.173285	0.122956	0.0368633	0.0185508	FALSE	FALSE	FALSE	QdPvLP	32615368	0.685941	0.304069	330690	postherpetic neuralgia	TRUE	reported	0.0391521	9.60228e-06	8240	Dodecanedioate levels || GCST90199697	TRUE	reported	9oyimG	2	TRUE	0.00237167	19.5842
rs10155686	A	G	A	G	-0.0711635	0.010276	0.377424	0.295852	FALSE	FALSE	FALSE	MZOVvD	161833114	0.90695	0.0879144	330690	postherpetic neuralgia	TRUE	reported	0.0160786	9.60044e-06	7837	Pimeloylcarnitine/3-methyladipoylcarnitine (C7-DC) levels || GCST90200101	TRUE	reported	AMZJjH	2	TRUE	0.00249335	19.5843
rs114547363	T	G	T	G	0.208577	-0.0552526	0.0247209	0.00512032	FALSE	FALSE	FALSE	byQWFC	7852243	0.923122	0.572554	330690	postherpetic neuralgia	TRUE	reported	0.0471259	9.60191e-06	8220	N-acetyl-L-alanine levels || GCST90200303	TRUE	reported	tKQ0N2	2	TRUE	0.00237743	19.5843
rs758434	A	C	A	C	0.210206	-0.177626	0.971365	0.983798	FALSE	FALSE	FALSE	QYXD4E	11276623	0.581429	0.322196	330690	postherpetic neuralgia	TRUE	reported	0.0474935	9.59977e-06	7881	Glutamine conjugate of C7H12O2 levels || GCST90200167	TRUE	reported	aj06ON	2	TRUE	0.00247949	19.5845
rs79106678	G	A	G	A	0.331629	-0.103962	0.011414	0.0199832	FALSE	FALSE	FALSE	rfIEv6	213551536	0.722356	0.292592	330690	postherpetic neuralgia	TRUE	reported	0.0749273	9.59924e-06	7722	2-methylserine levels || GCST90200087	TRUE	reported	Q2r1cd	2	TRUE	0.00253043	19.5845
rs75894605	A	G	A	G	-0.236308	-0.0733187	0.0214637	0.0356895	FALSE	FALSE	FALSE	lOpZiE	71167577	0.734308	0.216024	330690	postherpetic neuralgia	TRUE	reported	0.0533906	9.59918e-06	7763	X-12283 levels || GCST90200479	TRUE	reported	sn9qMr	2	TRUE	0.00251712	19.5846
rs118015943	A	T	A	T	-0.205022	-0.140434	0.0346795	0.0897636	FALSE	TRUE	FALSE	vjDdtT	120607076	0.324172	0.142439	330690	postherpetic neuralgia	TRUE	reported	0.0463212	9.59545e-06	6954	Dihomo-linolenoyl-choline levels || GCST90200090	TRUE	reported	L7AMp8	2	TRUE	0.00280921	19.5847
rs114086918	A	G	A	G	0.195215	0.110278	0.0288881	0.0400769	FALSE	FALSE	FALSE	CzE2dO	98115898	0.590173	0.204755	330690	postherpetic neuralgia	TRUE	reported	0.0441064	9.59922e-06	8267	Gamma-glutamylisoleucine levels || GCST90199775	TRUE	reported	aupbvO	2	TRUE	0.002364	19.5848
rs118183750	A	C	A	C	0.559612	-0.332114	0.00661122	0.00962093	FALSE	FALSE	FALSE	2lPO9g	64826379	0.426406	0.417566	330690	postherpetic neuralgia	TRUE	reported	0.126425	9.58032e-06	4698	Catechol glucuronide levels || GCST90200096	TRUE	reported	TYKOYL	2	TRUE	0.00415325	19.585
rs66703493	T	C	T	C	-0.0819125	0.0249187	0.304479	0.251758	FALSE	FALSE	FALSE	2ZKDNI	101349782	0.786953	0.0922002	330690	postherpetic neuralgia	TRUE	reported	0.0185064	9.59224e-06	6846	3b-hydroxy-5-cholenoic acid levels || GCST90199933	TRUE	reported	uunKtt	2	TRUE	0.0028535	19.5853
rs9798519	A	G	A	G	-0.114008	-0.248715	0.0951969	0.0653342	FALSE	FALSE	FALSE	PGGlQU	61238309	0.130001	0.164266	330690	postherpetic neuralgia	TRUE	reported	0.0257583	9.59688e-06	8153	Cortisone levels || GCST90200360	TRUE	reported	NLbfuT	2	TRUE	0.00239705	19.5853
rs36077257	T	C	T	C	-0.198281	0.136899	0.0292033	0.0211795	FALSE	FALSE	FALSE	befJuE	80258836	0.622864	0.278366	330690	postherpetic neuralgia	TRUE	reported	0.0447985	9.59697e-06	8232	Beta-hydroxyisovaleroylcarnitine levels || GCST90199802	TRUE	reported	pPCQ3e	2	TRUE	0.00237409	19.5853
rs76524064	G	C	G	C	-0.0986456	-0.0392855	0.139601	0.152739	FALSE	TRUE	FALSE	V2W1Qa	105331610	0.724363	0.111406	330690	postherpetic neuralgia	TRUE	reported	0.0222873	9.59539e-06	8191	Salicylate levels || GCST90200421	TRUE	reported	94WM66	2	TRUE	0.00238598	19.5855
rs6690223	T	C	T	C	0.097203	0.0366469	0.230734	0.226537	FALSE	FALSE	FALSE	rZunW0	229588081	0.703223	0.0961926	330690	postherpetic neuralgia	TRUE	reported	0.0219601	9.58382e-06	5576	4-methylhexanoylglutamine levels || GCST90200223	TRUE	reported	NNlap7	2	TRUE	0.00350142	19.5855
rs142057073	A	G	A	G	0.364634	-0.159034	0.00873065	0.0161253	FALSE	FALSE	FALSE	sirpSV	17091844	0.616049	0.317144	330690	postherpetic neuralgia	TRUE	reported	0.0823826	9.59468e-06	8112	Margaroylcarnitine (C17) levels || GCST90199929	TRUE	reported	FD7GeO	2	TRUE	0.00240917	19.5856
rs187761118	A	C	A	C	0.563218	-0.0132789	0.00683527	0.0190303	FALSE	FALSE	FALSE	yD0QwL	80927034	0.964015	0.294327	330690	postherpetic neuralgia	TRUE	reported	0.127236	9.57525e-06	4423	Indolebutyrate levels || GCST90199759	TRUE	reported	mK08nm	2	TRUE	0.00441059	19.5856
rs2540682	A	T	A	T	0.0859073	-0.0555459	0.181041	0.162043	FALSE	TRUE	FALSE	alcWFD	36237361	0.609025	0.108602	330690	postherpetic neuralgia	TRUE	reported	0.0194092	9.59489e-06	8270	1-stearoyl-GPE (18:0) levels || GCST90199772	TRUE	reported	TGMA0b	2	TRUE	0.00236326	19.5857
rs17262831	T	C	T	C	-0.0817612	0.0734715	0.301022	0.324574	FALSE	FALSE	FALSE	Gs0Qwj	29864545	0.390368	0.0855364	330690	postherpetic neuralgia	TRUE	reported	0.0184719	9.58899e-06	6756	Adenosine 3',5'-cyclic monophosphate (camp) levels || GCST90200357	TRUE	reported	mywIkH	2	TRUE	0.00289151	19.5859
rs2270483	G	C	G	C	-0.106763	-0.0759796	0.117813	0.125099	FALSE	TRUE	FALSE	yKSaL1	62694235	0.530481	0.121127	330690	postherpetic neuralgia	TRUE	reported	0.0241209	9.5932e-06	8002	X-24947 levels || GCST90200651	TRUE	reported	yuJcmt	2	TRUE	0.00244227	19.586
rs9607482	C	G	C	G	-0.14646	-0.226001	0.0565491	0.0456309	FALSE	TRUE	FALSE	aL1Wk7	21986746	0.236369	0.190861	330690	postherpetic neuralgia	TRUE	reported	0.0330897	9.59277e-06	8230	1-palmitoyl-2-linoleoyl-gpc (16:0/18:2) levels || GCST90200330	TRUE	reported	quRgo2	2	TRUE	0.00237476	19.586
rs6004212	C	T	C	T	-0.902043	-1.84314	0.00127971	0.000235165	FALSE	FALSE	FALSE	U2mH5D	24644062	0.620899	3.72671	330690	postherpetic neuralgia	TRUE	reported	0.203798	9.5921e-06	8256	3-formylindole levels || GCST90200184	TRUE	reported	saAWzO	2	TRUE	0.00236731	19.5862
rs11924632	G	A	G	A	-0.0837752	-0.0959704	0.319162	0.313497	FALSE	FALSE	FALSE	F1XQQw	8342446	0.268823	0.0867901	330690	postherpetic neuralgia	TRUE	reported	0.0189266	9.58506e-06	6378	2-linoleoylglycerol (18:2) levels || GCST90199685	TRUE	reported	95IVtM	2	TRUE	0.00306245	19.5862
rs138250602	G	T	G	T	-0.156885	0.0709685	0.0491492	0.03949	FALSE	FALSE	FALSE	oo8EhD	22123099	0.730162	0.20576	330690	postherpetic neuralgia	TRUE	reported	0.0354448	9.59188e-06	8222	Glycerate levels || GCST90200290	TRUE	reported	QlSfJf	2	TRUE	0.0023771	19.5863
rs2152725	C	A	C	A	-0.0713909	0.0408099	0.63326	0.693295	FALSE	FALSE	FALSE	MZOVvD	20926033	0.640109	0.0872854	330690	postherpetic neuralgia	TRUE	reported	0.0161291	9.58964e-06	7837	Pimeloylcarnitine/3-methyladipoylcarnitine (C7-DC) levels || GCST90200101	TRUE	reported	AMZJjH	2	TRUE	0.00249363	19.5864
rs4666608	T	C	T	C	-0.0813265	-0.01968	0.215888	0.362353	FALSE	FALSE	FALSE	6qwYOZ	180807684	0.814399	0.0838321	330690	postherpetic neuralgia	TRUE	reported	0.0183738	9.58998e-06	8273	Dihomo-linolenate (20:3n3 or n6) levels || GCST90199820	TRUE	reported	CIJYNJ	2	TRUE	0.00236252	19.5867
rs12942425	T	A	T	A	0.0864882	-0.00231075	0.808224	0.839207	FALSE	TRUE	FALSE	EJlonZ	60137726	0.983161	0.109479	330690	postherpetic neuralgia	TRUE	reported	0.0195399	9.58944e-06	8252	Bilirubin degradation product, C16H18N2O5 (2) levels || GCST90200275	TRUE	reported	f3AnXD	2	TRUE	0.00236854	19.5868
rs9861567	G	A	G	A	0.0814046	-0.149359	0.738006	0.732006	FALSE	FALSE	FALSE	s3iSnZ	16099324	0.103124	0.0916372	330690	postherpetic neuralgia	TRUE	reported	0.0183912	9.58778e-06	7682	Arachidoylcarnitine (C20) levels || GCST90200135	TRUE	reported	2BXhz4	2	TRUE	0.00254388	19.5869
rs34037274	G	T	G	T	-0.186132	-0.2295	0.0412146	0.0390799	FALSE	FALSE	FALSE	esvDAY	79497461	0.271922	0.208894	330690	postherpetic neuralgia	TRUE	reported	0.0420511	9.58532e-06	7157	Taurochenodeoxycholic acid 3-sulfate levels || GCST90200242	TRUE	reported	9PzdZ8	2	TRUE	0.00273004	19.5869
rs11912301	C	T	C	T	0.207074	0.257159	0.0320804	0.00525612	FALSE	FALSE	FALSE	KglcqB	33805551	0.648663	0.564414	330690	postherpetic neuralgia	TRUE	reported	0.0467824	9.58517e-06	7270	Ceramide (d18:1/14:0, d16:1/16:0) levels || GCST90200116	TRUE	reported	hLbSLy	2	TRUE	0.00268771	19.5869
rs56046344	T	C	T	C	0.140882	0.103479	0.0647596	0.0131993	FALSE	FALSE	FALSE	2rUaAN	33358743	0.772426	0.357808	330690	postherpetic neuralgia	TRUE	reported	0.0318286	9.58723e-06	8250	X-23644 levels || GCST90200607	TRUE	reported	8L4XoP	2	TRUE	0.00236915	19.5871
rs116885450	T	C	T	C	-0.155588	0.722715	0.0436344	0.0168619	FALSE	FALSE	FALSE	9PFp3x	37588354	0.00318193	0.245022	330690	postherpetic neuralgia	TRUE	reported	0.035151	9.5881e-06	8255	Myristoleate (14:1n5) levels || GCST90199715	TRUE	reported	kpsi2N	2	TRUE	0.00236772	19.5872
rs72719769	A	C	A	C	0.186673	0.314606	0.0329171	0.0641194	FALSE	FALSE	FALSE	qQ3crt	147318499	0.0579616	0.165932	330690	postherpetic neuralgia	TRUE	reported	0.0421738	9.58756e-06	8261	Bilirubin (z,z) levels || GCST90200704	TRUE	reported	NCwKNq	2	TRUE	0.00236601	19.5872
rs77524129	A	C	A	C	-0.254331	0.258942	0.0206858	0.0211264	FALSE	FALSE	FALSE	hkuM9H	36372808	0.353905	0.279321	330690	postherpetic neuralgia	TRUE	reported	0.0574583	9.58423e-06	7220	11beta-hydroxyetiocholanolone glucuronide levels || GCST90200218	TRUE	reported	esCYiD	2	TRUE	0.00270632	19.5872
rs79950599	T	C	T	C	0.267242	-0.333363	0.0194304	0.00704388	FALSE	FALSE	FALSE	Gs0Qwj	236683995	0.483189	0.475429	330690	postherpetic neuralgia	TRUE	reported	0.0603745	9.58184e-06	6756	Adenosine 3',5'-cyclic monophosphate (camp) levels || GCST90200357	TRUE	reported	mywIkH	2	TRUE	0.00289171	19.5873
rs144412358	A	C	A	C	-0.244512	-0.186449	0.0201783	0.0142764	FALSE	FALSE	FALSE	6JqHHE	43934536	0.585638	0.342002	330690	postherpetic neuralgia	TRUE	reported	0.0552407	9.58623e-06	8117	X-25172 levels || GCST90200659	TRUE	reported	1hnMyD	2	TRUE	0.00240791	19.5873
rs6859482	T	C	T	C	0.0814097	-0.0982275	0.232379	0.265662	FALSE	FALSE	FALSE	wHBHIT	138623715	0.281039	0.0911212	330690	postherpetic neuralgia	TRUE	reported	0.0183923	9.58722e-06	8268	2,3-dihydroxyisovalerate levels || GCST90199884	TRUE	reported	QxrQoz	2	TRUE	0.00236402	19.5873
rs79869101	A	C	A	C	-0.25887	1.21285	0.0171697	0.00571278	FALSE	FALSE	FALSE	BTwItT	112674422	0.0276879	0.550871	330690	postherpetic neuralgia	TRUE	reported	0.0584843	9.58518e-06	8217	X-21829 levels || GCST90200585	TRUE	reported	EKroF3	2	TRUE	0.00237869	19.5875
rs1323678	A	C	A	C	-0.0668236	0.0716506	0.492886	0.450671	FALSE	FALSE	FALSE	alcWFD	107500015	0.373344	0.0804856	330690	postherpetic neuralgia	TRUE	reported	0.0150969	9.58594e-06	8270	1-stearoyl-GPE (18:0) levels || GCST90199772	TRUE	reported	TGMA0b	2	TRUE	0.00236347	19.5875
rs150284928	A	T	A	T	-0.222015	-0.181485	0.0243871	0.0270672	FALSE	TRUE	FALSE	JgXE31	78395365	0.465842	0.248862	330690	postherpetic neuralgia	TRUE	reported	0.0501577	9.58435e-06	7880	Nervonoylcarnitine (C24:1) levels || GCST90200143	TRUE	reported	M6vtGh	2	TRUE	0.00248019	19.5875
rs75630763	T	C	T	C	0.361598	0.310345	0.0101538	0.0184365	FALSE	FALSE	FALSE	GDOpQm	147325752	0.305051	0.30258	330690	postherpetic neuralgia	TRUE	reported	0.0816865	9.57036e-06	5082	5alpha-androstan-3alpha,17beta-diol disulfate levels || GCST90199859	TRUE	reported	ciAs3l	2	TRUE	0.00384101	19.5876
rs9821257	G	A	G	A	0.0708041	0.0985516	0.367916	0.311358	FALSE	FALSE	FALSE	jqJFqO	24017717	0.257063	0.0869553	330690	postherpetic neuralgia	TRUE	reported	0.0159961	9.58523e-06	8226	Thioproline levels || GCST90200072	TRUE	reported	jI03qO	2	TRUE	0.00237611	19.5877
rs17592348	G	T	G	T	0.29722	0.215377	0.0201974	0.0130823	FALSE	FALSE	FALSE	8F4cjy	186883519	0.539918	0.351385	330690	postherpetic neuralgia	TRUE	reported	0.0671439	9.57215e-06	5476	X-18345 levels || GCST90200556	TRUE	reported	bqdYaZ	2	TRUE	0.00356556	19.5877
rs2429014	C	T	C	T	0.135756	-0.00428769	0.917576	0.944688	FALSE	FALSE	FALSE	D0ggWQ	69044029	0.980506	0.175481	330690	postherpetic neuralgia	TRUE	reported	0.0306689	9.57749e-06	6389	N-lactoyl tyrosine levels || GCST90200191	TRUE	reported	TkDlaL	2	TRUE	0.00305745	19.5878
rs1503609	A	G	A	G	0.073513	0.0180671	0.352215	0.46854	FALSE	FALSE	FALSE	xsiOBo	126847694	0.822306	0.0804485	330690	postherpetic neuralgia	TRUE	reported	0.0166079	9.58302e-06	7840	Paraxanthine levels in elite athletes || GCST90199654	TRUE	reported	71bfU6	2	TRUE	0.00249287	19.5879
rs56408115	G	T	G	T	0.220788	0.184884	0.0254781	0.0294073	FALSE	FALSE	FALSE	uy50Vy	22566662	0.450081	0.244789	330690	postherpetic neuralgia	TRUE	reported	0.0498801	9.58345e-06	8139	X-11315 levels || GCST90200458	TRUE	reported	EXHcdk	2	TRUE	0.00240149	19.588
rs56045372	A	C	A	C	-0.265006	-0.205181	0.0157952	0.0102795	FALSE	FALSE	FALSE	1iSEpR	150173371	0.619346	0.413023	330690	postherpetic neuralgia	TRUE	reported	0.0598698	9.58282e-06	8270	3-carboxy-4-methyl-5-propyl-2-furanpropanoate (cmpf) levels || GCST90199712	TRUE	reported	wf37p6	2	TRUE	0.00236354	19.588
rs2596930	T	C	T	C	0.188865	-0.0768569	0.0679723	0.0892228	FALSE	FALSE	FALSE	QAx3Pl	9340310	0.585728	0.141012	330690	postherpetic neuralgia	TRUE	reported	0.0426635	9.56186e-06	4381	Glycocholate glucuronide (1) levels || GCST90200092	TRUE	reported	0L3uEy	2	TRUE	0.00445326	19.5881
rs11204144	T	C	T	C	0.190693	-0.0716726	0.0331834	0.0323462	FALSE	FALSE	FALSE	PHrB9A	20972449	0.751458	0.226298	330690	postherpetic neuralgia	TRUE	reported	0.043081	9.58297e-06	8262	1-(1-enyl-palmitoyl)-2-arachidonoyl-GPE (p-16:0/20:4) levels || GCST90200048	TRUE	reported	UwFSai	2	TRUE	0.00236583	19.5881
rs149387057	C	T	C	T	-0.493784	-0.0331569	0.00644267	0.0397777	FALSE	FALSE	FALSE	ibuhmm	236452487	0.873599	0.208418	330690	postherpetic neuralgia	TRUE	reported	0.11155	9.57435e-06	6199	N-succinyl-phenylalanine levels || GCST90200262	TRUE	reported	qugHFp	2	TRUE	0.00315096	19.5882
rs17494938	T	C	T	C	-0.066573	0.0675155	0.612532	0.667777	FALSE	FALSE	FALSE	hP1c0F	79326188	0.429251	0.0854113	330690	postherpetic neuralgia	TRUE	reported	0.01504	9.58198e-06	8265	3-aminoisobutyrate levels || GCST90200310	TRUE	reported	oX4LAe	2	TRUE	0.00236499	19.5882
rs6738115	T	C	T	C	-0.10442	0.187332	0.727242	0.752565	FALSE	FALSE	FALSE	yD0QwL	206597209	0.043143	0.0926324	330690	postherpetic neuralgia	TRUE	reported	0.0235878	9.56074e-06	4423	Indolebutyrate levels || GCST90199759	TRUE	reported	mK08nm	2	TRUE	0.00441119	19.5883
rs77721309	T	C	T	C	0.335063	-0.229721	0.0097558	0.0163688	FALSE	FALSE	FALSE	dWF6eY	172563814	0.464474	0.31404	330690	postherpetic neuralgia	TRUE	reported	0.0756961	9.58104e-06	8182	Androsterone sulfate levels || GCST90200674	TRUE	reported	7fy6qB	2	TRUE	0.00238895	19.5884
rs6072152	C	T	C	T	-0.0965195	0.0761525	0.149027	0.210391	FALSE	FALSE	FALSE	zdwIJn	40802457	0.439968	0.0986115	330690	postherpetic neuralgia	TRUE	reported	0.0218053	9.58086e-06	8245	Threonine levels || GCST90200432	TRUE	reported	mNvONP	2	TRUE	0.00237074	19.5885
rs73045049	A	G	A	G	-0.17778	-0.157342	0.0351874	0.0367329	FALSE	FALSE	FALSE	vdsait	2658714	0.475478	0.220493	330690	postherpetic neuralgia	TRUE	reported	0.0401633	9.58037e-06	8282	10-heptadecenoate (17:1n7) levels || GCST90199731	TRUE	reported	tdzSVH	2	TRUE	0.00236018	19.5885
rs681033	G	A	G	A	0.07438	0.127709	0.27799	0.300149	FALSE	FALSE	FALSE	yTgZpG	76660504	0.144197	0.0874517	330690	postherpetic neuralgia	TRUE	reported	0.0168036	9.58012e-06	8242	Hexanoylcarnitine levels (Biocrates platform) || GCST90199668	TRUE	reported	ApDzNb	2	TRUE	0.00237161	19.5885
rs77258809	C	T	C	T	0.381558	-0.147904	0.00672865	0.0161454	FALSE	FALSE	FALSE	923yp3	56365024	0.646928	0.322912	330690	postherpetic neuralgia	TRUE	reported	0.0861996	9.57982e-06	8237	X-15503 levels || GCST90200543	TRUE	reported	7SEgRm	2	TRUE	0.00237307	19.5887
rs10467439	A	G	A	G	-0.123097	0.0768465	0.0940683	0.111625	FALSE	FALSE	FALSE	A23wDk	19630828	0.54479	0.126896	330690	postherpetic neuralgia	TRUE	reported	0.0278089	9.5758e-06	7304	3-(3-hydroxyphenyl)propionate levels || GCST90199812	TRUE	reported	i360sQ	2	TRUE	0.00267549	19.5888
rs75006121	T	C	T	C	0.143726	-0.0341136	0.0585378	0.0267415	FALSE	FALSE	FALSE	MJ8ULo	27382276	0.891858	0.25092	330690	postherpetic neuralgia	TRUE	reported	0.0324697	9.57958e-06	8251	1-(1-enyl-palmitoyl)-2-arachidonoyl-gpc (p-16:0/20:4) levels || GCST90200052	TRUE	reported	dlEops	2	TRUE	0.00236907	19.5888
rs138495458	G	A	G	A	-0.367526	0.553555	0.00831653	0.00217555	FALSE	FALSE	FALSE	D29jux	13491453	0.541927	0.907613	330690	postherpetic neuralgia	TRUE	reported	0.0830289	9.57831e-06	8049	Octadecanedioylcarnitine (C18-DC) levels || GCST90199992	TRUE	reported	YlEAlF	2	TRUE	0.0024284	19.5889
rs1512425	T	C	T	C	0.101789	-0.0734775	0.130869	0.141579	FALSE	FALSE	FALSE	WoWsI0	73495423	0.524487	0.11545	330690	postherpetic neuralgia	TRUE	reported	0.0229953	9.57631e-06	8245	Plasma free asparagine levels || GCST90200452	TRUE	reported	RJ2e3c	2	TRUE	0.00237084	19.5893
rs4082097	G	A	G	A	0.0700785	0.0992249	0.369413	0.412107	FALSE	FALSE	FALSE	S2ZvFY	156351	0.223306	0.0814799	330690	postherpetic neuralgia	TRUE	reported	0.0158315	9.5763e-06	8237	3-hydroxydecanoylcarnitine levels || GCST90200246	TRUE	reported	69G8DJ	2	TRUE	0.00237315	19.5893
rs12708779	C	G	C	G	-0.0894762	0.27221	0.70169	0.741056	FALSE	TRUE	FALSE	x2OSwR	13783509	0.00321684	0.0923931	330690	postherpetic neuralgia	TRUE	reported	0.0202124	9.56465e-06	5770	X-12731 levels || GCST90200501	TRUE	reported	QHK1G7	2	TRUE	0.00338478	19.5897
rs137981629	A	G	A	G	-0.309744	-0.0865522	0.0117677	0.0214024	FALSE	FALSE	FALSE	D29jux	23255932	0.759625	0.282875	330690	postherpetic neuralgia	TRUE	reported	0.0699736	9.57377e-06	8049	Octadecanedioylcarnitine (C18-DC) levels || GCST90199992	TRUE	reported	YlEAlF	2	TRUE	0.00242851	19.5898
rs4749835	C	T	C	T	-0.517277	-0.0549587	0.00443607	0.036404	FALSE	FALSE	FALSE	rGeI5f	9073445	0.797345	0.214026	330690	postherpetic neuralgia	TRUE	reported	0.116857	9.57454e-06	8257	X-21355 levels || GCST90200563	TRUE	reported	OSxmvs	2	TRUE	0.00236747	19.5899
rs2028836	G	A	G	A	-0.0825569	0.0768107	0.24148	0.248736	FALSE	FALSE	FALSE	IuacgP	59287387	0.407816	0.0927954	330690	postherpetic neuralgia	TRUE	reported	0.0186498	9.56847e-06	7071	X-16087 levels || GCST90200537	TRUE	reported	ANKev0	2	TRUE	0.0027636	19.59
rs34818942	T	C	T	C	-0.139367	0.203224	0.0721227	0.0848358	FALSE	FALSE	FALSE	FaWSnl	121789928	0.159916	0.144607	330690	postherpetic neuralgia	TRUE	reported	0.0314836	9.57082e-06	7540	X-24243 levels || GCST90200620	TRUE	reported	0ltdi3	2	TRUE	0.0025921	19.5901
rs2217008	T	C	T	C	-0.0692843	-0.034125	0.598372	0.484269	FALSE	FALSE	FALSE	W5kRCi	152028592	0.670879	0.080305	330690	postherpetic neuralgia	TRUE	reported	0.0156518	9.57328e-06	8268	1-linoleoyl-GPI (18:2) levels || GCST90199821	TRUE	reported	svR0DM	2	TRUE	0.00236435	19.5901
rs9814652	T	G	T	G	-0.15835	-0.401731	0.046152	0.0388866	FALSE	FALSE	FALSE	1qOIxy	110361517	0.0532072	0.207802	330690	postherpetic neuralgia	TRUE	reported	0.0357723	9.57306e-06	8251	1-stearoyl-2-docosahexaenoyl-GPE (18:0/22:6) levels || GCST90200065	TRUE	reported	QqS27x	2	TRUE	0.00236922	19.5901
rs116999390	T	G	T	G	0.26239	0.262157	0.0186035	0.0279639	FALSE	FALSE	FALSE	RKj8eW	117012414	0.281006	0.243174	330690	postherpetic neuralgia	TRUE	reported	0.0592754	9.5719e-06	8071	X-15523 levels || GCST90200541	TRUE	reported	3asfuz	2	TRUE	0.00242195	19.5902
rs142009207	C	G	C	G	-0.118055	0.215022	0.0765238	0.0913546	FALSE	TRUE	FALSE	MEuKfw	42394393	0.125436	0.140321	330690	postherpetic neuralgia	TRUE	reported	0.0266692	9.57138e-06	8233	Indolelactate levels || GCST90199650	TRUE	reported	gyQDjJ	2	TRUE	0.00237442	19.5904
rs74560030	A	G	A	G	-0.385788	0.2356	0.00763641	0.0338286	FALSE	FALSE	FALSE	kDvwG5	132949878	0.289625	0.222486	330690	postherpetic neuralgia	TRUE	reported	0.0871509	9.57008e-06	8181	N-acetyl-L-glutamine levels || GCST90200676	TRUE	reported	uxC7C5	2	TRUE	0.00238951	19.5906
rs536593	G	C	G	C	0.104356	-0.0409693	0.11607	0.20719	FALSE	TRUE	FALSE	jgpG8E	21348035	0.67966	0.0992169	330690	postherpetic neuralgia	TRUE	reported	0.0235743	9.57033e-06	8171	1-methyl-5-imidazoleacetate levels || GCST90199901	TRUE	reported	DJO6WV	2	TRUE	0.00239244	19.5907
rs17780102	A	G	A	G	0.0764925	-0.136942	0.33163	0.311832	FALSE	FALSE	FALSE	6DfpvD	3599443	0.118771	0.0877858	330690	postherpetic neuralgia	TRUE	reported	0.0172796	9.56585e-06	7679	X-11849 levels || GCST90200464	TRUE	reported	dgfmj7	2	TRUE	0.00254542	19.591
rs34826359	C	G	C	G	-0.109325	0.0725944	0.202381	0.163697	FALSE	TRUE	FALSE	DJqj5h	18232021	0.503117	0.108416	330690	postherpetic neuralgia	TRUE	reported	0.0246947	9.55293e-06	4986	X-24795 levels || GCST90200642	TRUE	reported	jIKrQV	2	TRUE	0.00391539	19.591
rs72681458	T	C	T	C	-0.28716	0.118242	0.0170487	0.0670982	FALSE	FALSE	FALSE	3V8LY0	100800274	0.46007	0.160061	330690	postherpetic neuralgia	TRUE	reported	0.0648682	9.56337e-06	6990	4-cholesten-3-one levels || GCST90199870	TRUE	reported	0VbjQn	2	TRUE	0.0027957	19.5911
rs9466074	A	G	A	G	-0.0950976	-0.145122	0.814406	0.764481	FALSE	FALSE	FALSE	B62bEj	21397484	0.123533	0.0942284	330690	postherpetic neuralgia	TRUE	reported	0.0214821	9.56291e-06	6913	X-17438 levels || GCST90200545	TRUE	reported	3pUf9V	2	TRUE	0.00282676	19.5912
rs72791889	G	A	G	A	-0.160667	-0.0534854	0.0467013	0.0599238	FALSE	FALSE	FALSE	qOSa0y	107695658	0.754496	0.171035	330690	postherpetic neuralgia	TRUE	reported	0.0362947	9.56713e-06	8218	3,5-dichloro-2,6-dihydroxybenzoic acid levels || GCST90200252	TRUE	reported	v2jqNR	2	TRUE	0.00237885	19.5912
rs7869844	C	G	C	G	0.0866596	-0.0840323	0.817188	0.705219	FALSE	TRUE	FALSE	kHrwZT	104748608	0.341121	0.0882736	330690	postherpetic neuralgia	TRUE	reported	0.0195763	9.56545e-06	8188	1-linoleoyl-2-linolenoyl-GPC (18:2/18:3) levels || GCST90200095	TRUE	reported	Qe6n2R	2	TRUE	0.00238757	19.5914
rs143309600	C	A	C	A	-1.13612	0.0788731	0.000919681	0.0589977	FALSE	FALSE	FALSE	iRS8Vw	17717724	0.642587	0.169954	330690	postherpetic neuralgia	TRUE	reported	0.256647	9.56426e-06	8163	Gamma-glutamylcitrulline levels || GCST90200185	TRUE	reported	Cg0nM4	2	TRUE	0.00239489	19.5916
rs74381874	C	G	C	G	-0.188731	0.0727809	0.0343549	0.0354881	FALSE	TRUE	FALSE	ip0W4S	113559110	0.733704	0.213935	330690	postherpetic neuralgia	TRUE	reported	0.0426338	9.56396e-06	8128	Glycine conjugate of C10H14O2 (1) levels || GCST90200175	TRUE	reported	zrh3kx	2	TRUE	0.00240519	19.5917
rs10255696	A	G	A	G	0.103776	0.0184618	0.868001	0.906852	FALSE	FALSE	FALSE	OxGZkh	157466654	0.894422	0.139113	330690	postherpetic neuralgia	TRUE	reported	0.0234426	9.56404e-06	7959	1-methylxanthine levels || GCST90199763	TRUE	reported	9TWnm8	2	TRUE	0.00245616	19.5917
rs4316784	C	T	C	T	0.0920404	-0.0913703	0.826904	0.774695	FALSE	FALSE	FALSE	Ezrcme	74617721	0.340367	0.0958322	330690	postherpetic neuralgia	TRUE	reported	0.0207915	9.56335e-06	8153	Indolepropionate levels || GCST90199686	TRUE	reported	CrBV1t	2	TRUE	0.00239787	19.592
rs11033752	T	C	T	C	-0.0907355	0.198151	0.17797	0.162994	FALSE	FALSE	FALSE	aPeqZD	36708159	0.0684258	0.108744	330690	postherpetic neuralgia	TRUE	reported	0.0204967	9.56226e-06	8212	1-linoleoylglycerol (18:2) levels || GCST90199684	TRUE	reported	D6zEUx	2	TRUE	0.00238069	19.5921
rs62001693	A	C	A	C	0.154585	-0.427133	0.0501271	0.0262358	FALSE	FALSE	FALSE	TMCwwP	58322693	0.0907632	0.252535	330690	postherpetic neuralgia	TRUE	reported	0.03492	9.56203e-06	8276	1-palmitoyl-2-palmitoleoyl-gpc (16:0/16:1) levels || GCST90200038	TRUE	reported	HU2smq	2	TRUE	0.00236232	19.5921
rs77418486	A	G	A	G	-0.164133	0.0318375	0.0533677	0.0605831	FALSE	FALSE	FALSE	ECfGNl	62997841	0.851416	0.16997	330690	postherpetic neuralgia	TRUE	reported	0.0370755	9.55625e-06	6408	Ethylparaben sulfate levels || GCST90199994	TRUE	reported	QiNHuq	2	TRUE	0.00304908	19.5922
rs79186134	A	T	A	T	0.112149	0.0365849	0.106411	0.0622346	FALSE	TRUE	FALSE	k7S3EO	54896675	0.827038	0.167435	330690	postherpetic neuralgia	TRUE	reported	0.0253336	9.56002e-06	7935	N-acetylasparagine levels || GCST90200678	TRUE	reported	vk02TT	2	TRUE	0.00246365	19.5924
rs2287634	A	T	A	T	-0.0813024	-0.00599462	0.244866	0.30123	FALSE	TRUE	FALSE	VKQ7D8	159336859	0.945813	0.0882004	330690	postherpetic neuralgia	TRUE	reported	0.0183656	9.56034e-06	8163	Caprylate (8:0) levels || GCST90200445	TRUE	reported	Z0RxvW	2	TRUE	0.002395	19.5925
rs77030894	A	G	A	G	0.3108	0.00540706	0.0120232	0.00314736	FALSE	FALSE	FALSE	DffCw7	41699531	0.994042	0.724079	330690	postherpetic neuralgia	TRUE	reported	0.0702071	9.55952e-06	7987	X-24295 levels || GCST90200619	TRUE	reported	cdJzPH	2	TRUE	0.00244766	19.5926
rs116994213	C	T	C	T	-0.240291	-0.0588922	0.0186203	0.0339853	FALSE	FALSE	FALSE	jvIJDx	78894851	0.791183	0.222424	330690	postherpetic neuralgia	TRUE	reported	0.0542797	9.55927e-06	8203	X-21364 levels || GCST90200566	TRUE	reported	xk17XN	2	TRUE	0.00238337	19.5927
rs9428344	T	C	T	C	-0.0695206	-0.0528906	0.430863	0.423257	FALSE	FALSE	FALSE	UXLEcu	116274077	0.514539	0.081147	330690	postherpetic neuralgia	TRUE	reported	0.0157041	9.55953e-06	8157	1-(1-enyl-oleoyl)-GPE (p-18:1) levels || GCST90199966	TRUE	reported	ewC7sO	2	TRUE	0.00239678	19.5927
rs7278735	T	C	T	C	0.0893921	-0.0936432	0.174358	0.200409	FALSE	FALSE	FALSE	7CHmVj	33072776	0.352501	0.100719	330690	postherpetic neuralgia	TRUE	reported	0.0201929	9.55963e-06	8238	3-hydroxy-2-ethylpropionate levels || GCST90199714	TRUE	reported	EV6ZbE	2	TRUE	0.00237327	19.5928
rs6973129	A	C	A	C	-0.104643	-0.205403	0.127779	0.180758	FALSE	FALSE	FALSE	2ptBhF	147493280	0.0475949	0.103688	330690	postherpetic neuralgia	TRUE	reported	0.0236377	9.55781e-06	7760	Lanthionine levels || GCST90199931	TRUE	reported	xv1MKd	2	TRUE	0.00251914	19.5929
rs11978376	C	A	C	A	-0.0972482	-0.0698527	0.144604	0.132235	FALSE	FALSE	FALSE	fgP64r	132030557	0.554669	0.118238	330690	postherpetic neuralgia	TRUE	reported	0.0219674	9.55851e-06	8242	X-14056 levels || GCST90200526	TRUE	reported	BJyDhh	2	TRUE	0.00237215	19.593
rs148166879	G	A	G	A	-0.232017	-0.321662	0.0209328	0.00554341	FALSE	FALSE	FALSE	loPYEq	63627416	0.566164	0.560669	330690	postherpetic neuralgia	TRUE	reported	0.0524103	9.55833e-06	8235	Tryptophan levels || GCST90200441	TRUE	reported	eCpP3s	2	TRUE	0.00237416	19.593
rs80070731	A	T	A	T	0.298994	-0.169315	0.0119629	0.00801518	FALSE	TRUE	FALSE	8YwTlN	96638293	0.709712	0.454851	330690	postherpetic neuralgia	TRUE	reported	0.0675397	9.5581e-06	8239	X-24588 levels || GCST90200649	TRUE	reported	UXocwr	2	TRUE	0.00237301	19.593
rs702694	C	T	C	T	-0.0883748	0.0693599	0.801975	0.737135	FALSE	FALSE	FALSE	2TcPyx	57622327	0.446809	0.0911737	330690	postherpetic neuralgia	TRUE	reported	0.0199628	9.55693e-06	7708	1-palmitoyl-GPG (16:0) levels || GCST90199968	TRUE	reported	d1mMoK	2	TRUE	0.00253612	19.593
rs62310829	A	G	A	G	-0.129619	0.0413788	0.0968665	0.0633256	FALSE	FALSE	FALSE	hfdTn6	39431814	0.802239	0.165218	330690	postherpetic neuralgia	TRUE	reported	0.0292785	9.55129e-06	6305	Gamma-CEHC glucuronide levels || GCST90199941	TRUE	reported	QApvxS	2	TRUE	0.00309889	19.593
rs112050430	A	T	A	T	0.258535	-0.298212	0.0178549	0.0133527	FALSE	TRUE	FALSE	eMvfxj	87595814	0.407281	0.35986	330690	postherpetic neuralgia	TRUE	reported	0.0584001	9.55675e-06	8019	7-methylxanthine levels || GCST90199754	TRUE	reported	xgQuh6	2	TRUE	0.00243799	19.5931
rs11758441	T	C	T	C	-0.0782373	-0.164035	0.447204	0.379784	FALSE	FALSE	FALSE	Us5Eqh	43845849	0.0484563	0.0831253	330690	postherpetic neuralgia	TRUE	reported	0.0176724	9.55104e-06	6511	Docosatrienoate (22:3n3) levels || GCST90199710	TRUE	reported	rdFnVi	2	TRUE	0.00300112	19.5931
rs6970525	C	T	C	T	0.152219	-0.0345938	0.0513682	0.0474992	FALSE	FALSE	FALSE	ZVTluy	150097370	0.858485	0.194016	330690	postherpetic neuralgia	TRUE	reported	0.0343844	9.557e-06	8211	Mannitol/sorbitol levels || GCST90199818	TRUE	reported	cadJD7	2	TRUE	0.00238113	19.5934
rs13228009	G	A	G	A	0.0641842	0.10796	0.601818	0.595859	FALSE	FALSE	FALSE	7DCfcg	118859209	0.185243	0.0814927	330690	postherpetic neuralgia	TRUE	reported	0.0144984	9.55602e-06	8118	X-13553 levels || GCST90200517	TRUE	reported	nKZ0In	2	TRUE	0.00240835	19.5934
rs13386197	G	C	G	C	0.150287	-0.403298	0.0520528	0.0290465	FALSE	TRUE	FALSE	zPopY9	47571449	0.0913251	0.238857	330690	postherpetic neuralgia	TRUE	reported	0.033948	9.55699e-06	8256	Palmitoylcarnitine levels (Metabolon platform) || GCST90199666	TRUE	reported	JgOq7E	2	TRUE	0.00236818	19.5934
rs79710316	A	G	A	G	-0.291238	0.0280403	0.0131369	0.0309571	FALSE	FALSE	FALSE	tDnJRm	101790490	0.903403	0.231043	330690	postherpetic neuralgia	TRUE	reported	0.0657868	9.55548e-06	8192	Alpha-tocopherol levels || GCST90200302	TRUE	reported	MCXWGt	2	TRUE	0.00238666	19.5935
rs148758368	T	A	T	A	0.365215	-0.997241	0.00854235	0.00128806	FALSE	TRUE	FALSE	ZTWWU8	22738936	0.37979	1.13544	330690	postherpetic neuralgia	TRUE	reported	0.0824971	9.5553e-06	8272	Stearate (18:0) levels || GCST90200390	TRUE	reported	cxP7ET	2	TRUE	0.00236364	19.5936
rs79195309	T	C	T	C	-0.153112	-0.14362	0.0608098	0.0798057	FALSE	FALSE	FALSE	qv8fav	18094169	0.33134	0.147846	330690	postherpetic neuralgia	TRUE	reported	0.0345849	9.54969e-06	6992	X-26109 levels || GCST90200671	TRUE	reported	QbMZc5	2	TRUE	0.0027953	19.5939
rs8180895	A	G	A	G	-0.371068	-0.427143	0.00867586	0.00802619	FALSE	FALSE	FALSE	1ylOVN	129494106	0.342369	0.449863	330690	postherpetic neuralgia	TRUE	reported	0.0838184	9.55329e-06	8174	X-18922 levels || GCST90200578	TRUE	reported	BY1o4Z	2	TRUE	0.00239196	19.594
rs2294915	T	C	T	C	-0.0729771	0.0555312	0.238812	0.275119	FALSE	FALSE	FALSE	NwoU2e	43945024	0.535857	0.0896981	330690	postherpetic neuralgia	TRUE	reported	0.0164842	9.55105e-06	7807	X-24328 levels || GCST90200624	TRUE	reported	poukOw	2	TRUE	0.00250417	19.5941
rs13422462	A	G	A	G	-0.0900508	0.0594279	0.205942	0.220118	FALSE	FALSE	FALSE	qqDNgS	150505423	0.541371	0.0973046	330690	postherpetic neuralgia	TRUE	reported	0.0203405	9.54804e-06	7032	Methyl indole-3-acetate levels || GCST90200296	TRUE	reported	KdiRMV	2	TRUE	0.00277948	19.5942
rs2432579	G	C	G	C	-0.0822759	-0.118741	0.374464	0.412766	FALSE	TRUE	FALSE	8yzYUo	55769452	0.145277	0.0815295	330690	postherpetic neuralgia	TRUE	reported	0.0185839	9.54378e-06	6100	X-19299 levels || GCST90200572	TRUE	reported	ERYerd	2	TRUE	0.00320294	19.5943
rs9291418	G	A	G	A	0.0780239	-0.0766916	0.256568	0.198066	FALSE	FALSE	FALSE	UXLEcu	20865837	0.445823	0.100593	330690	postherpetic neuralgia	TRUE	reported	0.0176242	9.55094e-06	8157	1-(1-enyl-oleoyl)-GPE (p-18:1) levels || GCST90199966	TRUE	reported	ewC7sO	2	TRUE	0.00239698	19.5943
rs56224008	A	G	A	G	0.214136	-0.15461	0.0254483	0.0270769	FALSE	FALSE	FALSE	BNc19n	128345355	0.534199	0.248725	330690	postherpetic neuralgia	TRUE	reported	0.0483693	9.55032e-06	7926	Sebacate (C10-DC) levels || GCST90199718	TRUE	reported	VAPZJ5	2	TRUE	0.00246668	19.5943
rs139747290	A	G	A	G	0.279391	-0.525878	0.013101	0.00918125	FALSE	FALSE	FALSE	AVcCHO	96029806	0.222195	0.430796	330690	postherpetic neuralgia	TRUE	reported	0.0631094	9.55135e-06	8160	N-acetyltaurine levels || GCST90199967	TRUE	reported	ctiUoW	2	TRUE	0.0023961	19.5943
rs13130041	T	C	T	C	0.075747	-0.0689409	0.271439	0.222173	FALSE	FALSE	FALSE	alcWFD	87307987	0.475792	0.0966795	330690	postherpetic neuralgia	TRUE	reported	0.0171099	9.55126e-06	8270	1-stearoyl-GPE (18:0) levels || GCST90199772	TRUE	reported	TGMA0b	2	TRUE	0.0023643	19.5944
rs80096117	T	G	T	G	0.107057	-0.127824	0.131618	0.0958448	FALSE	FALSE	FALSE	UZ15wM	11655224	0.352083	0.137363	330690	postherpetic neuralgia	TRUE	reported	0.0241818	9.54665e-06	7466	X-21834 levels || GCST90200593	TRUE	reported	FC6aTr	2	TRUE	0.00261834	19.5946
rs143897906	C	G	C	G	0.259578	-0.52037	0.0179165	0.0227944	FALSE	TRUE	FALSE	OLvEFI	172400585	0.0570427	0.273449	330690	postherpetic neuralgia	TRUE	reported	0.0586335	9.54923e-06	8161	Pipecolate levels || GCST90200294	TRUE	reported	ZxHpu3	2	TRUE	0.00239585	19.5947
rs182753626	G	C	G	C	0.290915	0.243232	0.0152481	0.0331067	FALSE	TRUE	FALSE	BosNDw	57534781	0.279855	0.225081	330690	postherpetic neuralgia	TRUE	reported	0.0657108	9.54618e-06	7226	4-hydroxyglutamate levels || GCST90199890	TRUE	reported	P1tDBZ	2	TRUE	0.00270511	19.5947
rs12817416	T	C	T	C	0.0947057	-0.0563567	0.151478	0.116277	FALSE	FALSE	FALSE	gwhjfs	76182715	0.6556	0.126362	330690	postherpetic neuralgia	TRUE	reported	0.0213921	9.54952e-06	8223	2R,3R-dihydroxybutyrate levels || GCST90199889	TRUE	reported	u3K51R	2	TRUE	0.00237783	19.5948
rs141346741	G	C	G	C	-0.347446	0.471808	0.0102315	0.00378169	FALSE	TRUE	FALSE	CCOxtQ	124394909	0.491349	0.685603	330690	postherpetic neuralgia	TRUE	reported	0.0784806	9.54839e-06	7920	Pyrraline levels || GCST90199825	TRUE	reported	Kd99ga	2	TRUE	0.0024686	19.5948
rs7213056	G	A	G	A	0.355075	-0.486009	0.0104723	0.0446303	FALSE	FALSE	FALSE	gL4069	79096414	0.0131732	0.196046	330690	postherpetic neuralgia	TRUE	reported	0.080203	9.54591e-06	7518	Gamma-glutamylalanine levels || GCST90199834	TRUE	reported	Orzx8L	2	TRUE	0.00260031	19.5949
rs6475432	T	C	T	C	-0.0807177	0.137069	0.24981	0.286076	FALSE	FALSE	FALSE	ri6Gcq	20465007	0.125615	0.0894925	330690	postherpetic neuralgia	TRUE	reported	0.0182324	9.54804e-06	8222	Methionine levels || GCST90200391	TRUE	reported	RYgSjd	2	TRUE	0.00237815	19.595
rs188117194	T	C	T	C	-0.245793	-0.490074	0.0187899	0.00934492	FALSE	FALSE	FALSE	k5Oacc	13602490	0.26487	0.439546	330690	postherpetic neuralgia	TRUE	reported	0.0555193	9.54779e-06	8193	Myo-inositol levels || GCST90200401	TRUE	reported	OT5gYb	2	TRUE	0.00238655	19.595
rs4735938	A	G	A	G	0.0658382	0.0324426	0.578954	0.504242	FALSE	FALSE	FALSE	sJUipv	408273	0.690075	0.0813603	330690	postherpetic neuralgia	TRUE	reported	0.0148714	9.54749e-06	8254	Myristoyl dihydrosphingomyelin (d18:0/14:0) levels || GCST90200049	TRUE	reported	gkuGp3	2	TRUE	0.00236896	19.5951
rs76768009	A	G	A	G	-0.157937	-0.0165711	0.0366166	0.00800219	FALSE	FALSE	FALSE	MQ5weD	218069033	0.970847	0.453433	330690	postherpetic neuralgia	TRUE	reported	0.0356743	9.54667e-06	8228	DHEAS levels || GCST90199673	TRUE	reported	GrZOQ6	2	TRUE	0.00237645	19.5953
rs1535465	A	G	A	G	0.068939	-0.0151546	0.489744	0.441167	FALSE	FALSE	FALSE	BP6iHz	100426616	0.851168	0.0807692	330690	postherpetic neuralgia	TRUE	reported	0.0155717	9.54599e-06	8242	2-aminobutyrate levels || GCST90200305	TRUE	reported	hoFqgz	2	TRUE	0.00237243	19.5953
rs12563166	C	T	C	T	-0.171042	-0.345817	0.0363292	0.0239747	FALSE	FALSE	FALSE	RXhtsB	12214862	0.18816	0.26277	330690	postherpetic neuralgia	TRUE	reported	0.0386342	9.54545e-06	8200	N-acetylneuraminate levels || GCST90200314	TRUE	reported	DaJtpv	2	TRUE	0.00238458	19.5955
rs185714412	A	T	A	T	-0.3669	1.16541	0.00987918	0.00152173	FALSE	TRUE	FALSE	ZnHR7F	62054985	0.268788	1.05385	330690	postherpetic neuralgia	TRUE	reported	0.0828719	9.54151e-06	7055	X-21283 levels || GCST90200575	TRUE	reported	Nt7j4i	2	TRUE	0.00277063	19.5956
rs513107	G	A	G	A	-0.0701522	-0.0696492	0.544127	0.536421	FALSE	FALSE	FALSE	xSmqtE	66584353	0.394502	0.0817976	330690	postherpetic neuralgia	TRUE	reported	0.0158456	9.54464e-06	8089	Ascorbic acid 2-sulfate levels || GCST90200094	TRUE	reported	1zOsjc	2	TRUE	0.00241724	19.5956
rs12438406	C	T	C	T	0.0880515	-0.201567	0.192031	0.187132	FALSE	FALSE	FALSE	exNzT5	60777272	0.0510235	0.1033	330690	postherpetic neuralgia	TRUE	reported	0.0198886	9.54517e-06	8255	X-12680 levels || GCST90200510	TRUE	reported	wh32UQ	2	TRUE	0.00236874	19.5957
rs145415193	T	G	T	G	0.249776	0.357483	0.0227948	0.00596819	FALSE	FALSE	FALSE	ZRMjrq	20250438	0.497476	0.5269	330690	postherpetic neuralgia	TRUE	reported	0.0564162	9.53842e-06	6827	X-21442 levels || GCST90200579	TRUE	reported	RElENO	2	TRUE	0.00286298	19.596
rs56184454	C	T	C	T	0.0768268	0.028793	0.251248	0.221986	FALSE	FALSE	FALSE	fgvYVP	88052099	0.766666	0.0970311	330690	postherpetic neuralgia	TRUE	reported	0.017353	9.54277e-06	8257	Eicosapentaenoate (EPA; 20:5n3) levels || GCST90200349	TRUE	reported	pDtoS3	2	TRUE	0.00236823	19.5962
rs117647504	G	A	G	A	-1.40391	-0.131328	0.000545719	0.0814134	FALSE	FALSE	FALSE	cEwJfi	39489740	0.368469	0.146026	330690	postherpetic neuralgia	TRUE	reported	0.317103	9.5427e-06	8256	Branched-chain, straight-chain, or cyclopropyl 12:1 fatty acid levels || GCST90200249	TRUE	reported	RwQwSR	2	TRUE	0.00236853	19.5962
rs2738100	G	A	G	A	-0.0707886	-0.00982138	0.370838	0.402114	FALSE	FALSE	FALSE	sirpSV	6936059	0.904694	0.0820268	330690	postherpetic neuralgia	TRUE	reported	0.015989	9.54083e-06	8112	Margaroylcarnitine (C17) levels || GCST90199929	TRUE	reported	FD7GeO	2	TRUE	0.0024105	19.5964
rs1559172	C	G	C	G	-0.0943308	0.0526683	0.850474	0.768004	FALSE	TRUE	FALSE	1sG5np	8959549	0.579375	0.0950181	330690	postherpetic neuralgia	TRUE	reported	0.0213065	9.54087e-06	8243	Oleoyl ethanolamide levels || GCST90200299	TRUE	reported	BgvUHU	2	TRUE	0.00237228	19.5965
rs1233267	A	T	A	T	-0.249183	0.279284	0.0187924	0.0511278	FALSE	TRUE	FALSE	4cOQW1	189807959	0.125989	0.182525	330690	postherpetic neuralgia	TRUE	reported	0.0562826	9.53947e-06	8123	Blood sugar levels || GCST90200440	TRUE	reported	tfzi8W	2	TRUE	0.00240727	19.5966
rs2263370	A	G	A	G	0.076581	0.000945539	0.708897	0.693213	FALSE	FALSE	FALSE	NH8jW0	101227393	0.99132	0.0869132	330690	postherpetic neuralgia	TRUE	reported	0.0172972	9.53934e-06	8114	Beta-alanine levels || GCST90200361	TRUE	reported	NPawrI	2	TRUE	0.00240995	19.5967
rs62131321	G	A	G	A	-0.330171	-0.256235	0.0126354	0.0086756	FALSE	FALSE	FALSE	d9Qt2p	767575	0.581455	0.464816	330690	postherpetic neuralgia	TRUE	reported	0.0745737	9.53537e-06	7104	Trans 3,4-methyleneheptanoate levels || GCST90200023	TRUE	reported	MU8XQH	2	TRUE	0.00275174	19.5968
rs3098262	G	A	G	A	0.0571963	0.0334878	0.454762	0.474901	FALSE	FALSE	FALSE	w7xsmt	190160033	0.677429	0.0805048	330690	postherpetic neuralgia	TRUE	reported	0.0129188	9.53919e-06	8233	Pregnenetriol sulfate levels || GCST90200241	TRUE	reported	DLMW0d	2	TRUE	0.0023752	19.5968
rs148332577	C	T	C	T	0.353784	-0.200201	0.00953712	0.032027	FALSE	FALSE	FALSE	YGsUsV	21590814	0.384368	0.230149	330690	postherpetic neuralgia	TRUE	reported	0.0799084	9.53871e-06	8258	Gamma-CEHC levels || GCST90199864	TRUE	reported	Ih3Ogt	2	TRUE	0.00236803	19.5969
rs78708293	A	G	A	G	0.306384	0.308037	0.0141008	0.0208029	FALSE	FALSE	FALSE	wSYGlE	7229623	0.272137	0.280504	330690	postherpetic neuralgia	TRUE	reported	0.069201	9.53526e-06	7348	Spermidine levels || GCST90200423	TRUE	reported	nPW5DW	2	TRUE	0.00266061	19.597
rs185076690	T	C	T	C	0.211694	-0.312676	0.0259039	0.00662947	FALSE	FALSE	FALSE	43Hvi4	142733050	0.521305	0.487539	330690	postherpetic neuralgia	TRUE	reported	0.0478147	9.53817e-06	8289	3-methylhistidine levels || GCST90199628	TRUE	reported	ZNGkcY	2	TRUE	0.00235921	19.597
rs12775431	C	A	C	A	-0.0710288	0.0265628	0.247016	0.226124	FALSE	FALSE	FALSE	tXF11z	102852007	0.782233	0.0960992	330690	postherpetic neuralgia	TRUE	reported	0.016043	9.53799e-06	8222	Androstenediol (3beta,17beta) disulfate (1) levels || GCST90199842	TRUE	reported	Odcp5s	2	TRUE	0.00237841	19.5971
rs76535887	T	C	T	C	0.270665	0.0405295	0.0172866	0.00156314	FALSE	FALSE	FALSE	RKj8eW	22448756	0.970486	1.09544	330690	postherpetic neuralgia	TRUE	reported	0.0611339	9.53682e-06	8071	X-15523 levels || GCST90200541	TRUE	reported	3asfuz	2	TRUE	0.00242281	19.5971
rs192463293	A	G	A	G	0.611431	-0.0681916	0.00356379	0.0238335	FALSE	FALSE	FALSE	ioQnXF	30171846	0.802318	0.272387	330690	postherpetic neuralgia	TRUE	reported	0.138098	9.53251e-06	7027	Indolin-2-one levels || GCST90199944	TRUE	reported	vdw6On	2	TRUE	0.00278189	19.5973
rs9995607	T	C	T	C	-0.0896708	0.0353694	0.152672	0.132457	FALSE	FALSE	FALSE	oGxYXh	141281493	0.765077	0.118363	330690	postherpetic neuralgia	TRUE	reported	0.0202534	9.53522e-06	8174	X-12411 levels || GCST90200492	TRUE	reported	CbKeo2	2	TRUE	0.00239239	19.5975
rs55810857	T	C	T	C	-0.110544	-0.0534994	0.10735	0.0934436	FALSE	FALSE	FALSE	OVOhLO	126851297	0.699916	0.138803	330690	postherpetic neuralgia	TRUE	reported	0.0249679	9.53445e-06	8186	X-12798 levels || GCST90200709	TRUE	reported	fUYF5j	2	TRUE	0.00238889	19.5975
rs183434404	T	C	T	C	-0.120323	-0.033968	0.0976547	0.0700775	FALSE	FALSE	FALSE	Deiq7M	3174685	0.828609	0.156906	330690	postherpetic neuralgia	TRUE	reported	0.0271762	9.53211e-06	7501	X-13844 levels || GCST90200521	TRUE	reported	V9Qotd	2	TRUE	0.00260656	19.5977
rs56155732	G	T	G	T	-0.0695529	0.0760963	0.353851	0.325228	FALSE	FALSE	FALSE	PGGlQU	116790409	0.378559	0.0864186	330690	postherpetic neuralgia	TRUE	reported	0.0157094	9.5341e-06	8153	Cortisone levels || GCST90200360	TRUE	reported	NLbfuT	2	TRUE	0.00239856	19.5977
rs117277541	T	C	T	C	0.269986	-0.764085	0.0164345	0.0121695	FALSE	FALSE	FALSE	KVgGE9	48537001	0.0395531	0.371206	330690	postherpetic neuralgia	TRUE	reported	0.0609797	9.53414e-06	8194	3-methoxycatechol sulfate (1) levels || GCST90200009	TRUE	reported	HQi1Wu	2	TRUE	0.00238659	19.5977
rs79718871	G	A	G	A	0.173309	-0.0171833	0.0387224	0.0439473	FALSE	FALSE	FALSE	D4ncgC	35545259	0.930156	0.196047	330690	postherpetic neuralgia	TRUE	reported	0.0391439	9.53353e-06	8122	2'-o-methylcytidine levels || GCST90200694	TRUE	reported	eTNtRD	2	TRUE	0.00240771	19.5978
rs139592725	T	C	T	C	-0.395634	-0.723691	0.00770494	0.00545163	FALSE	FALSE	FALSE	6eyHSO	78752288	0.187386	0.548936	330690	postherpetic neuralgia	TRUE	reported	0.0893584	9.53342e-06	8002	X-26111 levels || GCST90200670	TRUE	reported	0LmXBp	2	TRUE	0.00244374	19.5978
rs186198655	C	T	C	T	0.362042	-0.676275	0.00977434	0.00573086	FALSE	FALSE	FALSE	k06tGS	30490326	0.205942	0.534688	330690	postherpetic neuralgia	TRUE	reported	0.0817708	9.53207e-06	7662	X-23587 levels || GCST90200609	TRUE	reported	Qm97N7	2	TRUE	0.00255193	19.5978
rs143411857	C	T	C	T	0.247304	0.0435315	0.018992	0.0383905	FALSE	FALSE	FALSE	52WKa9	77210337	0.833925	0.207619	330690	postherpetic neuralgia	TRUE	reported	0.0558562	9.5327e-06	8266	1-palmitoyl-2-linoleoyl-GPE (16:0/18:2) levels || GCST90199844	TRUE	reported	ON1Bqr	2	TRUE	0.00236589	19.5981
rs6797348	C	T	C	T	-0.296982	-0.498996	0.014021	0.00947672	FALSE	FALSE	FALSE	qycK2q	121796880	0.230476	0.416131	330690	postherpetic neuralgia	TRUE	reported	0.0670759	9.53102e-06	8005	Caffeine levels || GCST90200436	TRUE	reported	tIS7fv	2	TRUE	0.00244289	19.5983
rs55875601	T	C	T	C	-0.165133	-0.265598	0.0582851	0.065902	FALSE	FALSE	FALSE	UUxnx0	41633287	0.100379	0.161652	330690	postherpetic neuralgia	TRUE	reported	0.0372955	9.52477e-06	6435	X-12812 levels || GCST90200506	TRUE	reported	S5ft0l	2	TRUE	0.00303728	19.5984
rs12571057	T	A	T	A	0.11729	-0.0104653	0.0955029	0.164387	FALSE	TRUE	FALSE	tCUaHE	18112685	0.923069	0.108372	330690	postherpetic neuralgia	TRUE	reported	0.0264909	9.52995e-06	8214	X-23665 levels || GCST90200617	TRUE	reported	upGFEd	2	TRUE	0.00238089	19.5985
rs55672111	G	C	G	C	-0.0991489	-0.21667	0.15029	0.0908436	FALSE	TRUE	FALSE	cMWA7U	25386484	0.122592	0.140332	330690	postherpetic neuralgia	TRUE	reported	0.0223933	9.5279e-06	7812	Cysteine-glutathione disulfide levels || GCST90199784	TRUE	reported	gwzinn	2	TRUE	0.00250316	19.5988
rs61818941	T	C	T	C	-0.365668	-0.0361332	0.00785688	0.0234403	FALSE	FALSE	FALSE	spwQ66	213778959	0.892737	0.267967	330690	postherpetic neuralgia	TRUE	reported	0.0825886	9.5297e-06	8284	Docosapentaenoate n3 DPA; 22:5n3 levels || GCST90199713	TRUE	reported	YMBuUj	2	TRUE	0.00236084	19.5988
rs11205297	C	T	C	T	0.101754	-0.00921633	0.0894899	0.106655	FALSE	FALSE	FALSE	pCyi0y	153461220	0.943216	0.12939	330690	postherpetic neuralgia	TRUE	reported	0.0229818	9.52999e-06	8199	5alpha-androstan-3beta,17beta-diol disulfate levels || GCST90199835	TRUE	reported	JNNTbY	2	TRUE	0.00238527	19.5988
rs117731450	A	G	A	G	-0.244065	0.136112	0.0197224	0.0111761	FALSE	FALSE	FALSE	oo8EhD	30504659	0.720656	0.380645	330690	postherpetic neuralgia	TRUE	reported	0.0551232	9.52758e-06	8222	Glycerate levels || GCST90200290	TRUE	reported	QlSfJf	2	TRUE	0.00237865	19.5991
rs2613715	T	C	T	C	0.073675	-0.172551	0.377598	0.292578	FALSE	FALSE	FALSE	zejJfC	21168618	0.0511776	0.0884884	330690	postherpetic neuralgia	TRUE	reported	0.0166396	9.52514e-06	7448	X-17325 levels || GCST90200535	TRUE	reported	nBK85B	2	TRUE	0.00262527	19.5992
rs150456440	A	G	A	G	-0.207866	0.204728	0.0283656	0.0287158	FALSE	FALSE	FALSE	fcpkj3	1787443	0.403166	0.244895	330690	postherpetic neuralgia	TRUE	reported	0.0469472	9.52642e-06	7965	Xanthurenate levels || GCST90199626	TRUE	reported	oZJgBw	2	TRUE	0.00245524	19.5992
[truncated: 27,775 more rows]

## Sheet: Table S3
Table S3. The results of the reverse MR analysis for associated metabolites for postherpetic neuralgia
[truncated: 58 more rows]

## Sheet: Table S4
Table S4. Phenoscaner identified confounding SNPs associated with risk factors for positive metabolites
[truncated: 399 more rows]

## Sheet: Table S5
Table S5. STROBE-MR checklist
[truncated: 43 more rows]
